# Supplementary material for: Obesity-associated inflammation triggers an autophagy–lysosomal response in adipocytes and causes degradation of perilipin 1
Source: Cell Death Dis. 2019 Feb 11;10(2):121. doi: 10.1038/s41419-019-1393-8 (PMC6370809; doi:10.1038/s41419-019-1393-8)
Supplement: Supplementary file 7 — Supplementary Data File 1 [file 41419_2019_1393_MOESM7_ESM.xls]

## Sheet: Dif_Gene_FatvsControl_1.2FC_P0.
AccID	Fat	Control	FoldChange	Log2FC	Style	P-Value	FDR	Location	Strand	KeggID	Description
TEX26	24.8386	8.6454	2.87304	1.52258	up	6.71022e-18	1.50363e-13	chr13:30936720-30975502	+	hsa:122046	testis expressed 26
ARHGDIG	184.952	58.4531	3.1641	1.6618	up	1.07849e-15	1.20834e-11	chr16:280606-283003	+	hsa:398	Rho GDP dissociation inhibitor (GDI) gamma
TNMD	2415.88	498.597	4.84536	2.2766	up	2.60346e-13	1.94461e-09	chrx:100584793-100599565	+	hsa:64102	Tenomodulin
SGCB	3968.08	2843.8	1.39534	0.480619	up	1.2089e-11	6.77224e-08	chr4:52019586-52051276	-	hsa:6443	Beta-sarcoglycan
MAP4	20738	13387.6	1.54904	0.631375	up	6.74424e-10	2.71228e-06	chr3:47851558-48089272	-	hsa:4134	Microtubule-associated protein 4, isoform CRA_b
ANGPT1	2276.04	1022.31	2.22636	1.15469	up	7.26245e-10	2.71228e-06	chr8:107249482-107498026	-	hsa:284	cDNA FLJ61084, highly similar to Angiopoietin-1
CLU	37999.3	24762.9	1.53453	0.617793	up	1.04665e-09	3.35047e-06	chr8:27597996-27615031	-	hsa:1191	cDNA FLJ57622, highly similar to Clusterin
RP11-20F24.2	12.0544	3.44184	3.50232	1.80831	up	1.28509e-09	3.59955e-06
CLEC1A	501.235	332.903	1.50565	0.590384	up	1.49202e-09	3.7148e-06	chr12:10070413-10099014	-	hsa:51267	C-type lectin domain family 1, member A, isoform CRA_b
ASPH	33148.2	17580.4	1.88552	0.914966	up	2.37029e-09	5.31134e-06	chr8:61662818-61689849	-	hsa:444	Aspartyl/asparaginyl beta-hydroxylase
GNS	12039.5	7770.08	1.54947	0.631771	up	3.23593e-09	6.24451e-06	chr12:64713442-64759446	-	hsa:2799	Glucosamine (N-acetyl)-6-sulfatase (Sanfilippo disease IIID), isoform CRA_a
MBNL2	4510.41	3163.46	1.42578	0.511755	up	3.34408e-09	6.24451e-06	chr13:97222295-97394120	+	hsa:10150	MBNL2 protein
CCL21	1436.84	4203.67	0.341806	-1.54875	down	3.95338e-09	6.81441e-06	chr9:34709005-34710167	-	hsa:6366	C-C motif chemokine 21
SPTBN1	90506.3	54679.7	1.65521	0.727014	up	4.75797e-09	7.61547e-06	chr2:54558394-54662308	+	hsa:6711	Spectrin beta chain, non-erythrocytic 1
CAV1	33011	24205.9	1.36376	0.447587	up	9.47457e-09	1.41538e-05	chr7:116524785-116561185	+	hsa:857	Caveolin-1
YPEL2	2505.48	1522.15	1.64602	0.718978	up	2.04515e-08	2.71655e-05	chr17:59331692-59401734	+	hsa:388403	Protein yippee-like 2
ZNF541	64.7951	28.5711	2.26785	1.18133	up	2.06093e-08	2.71655e-05	chr19:47520685-47572737	-	hsa:84215	Zinc finger protein 541
RP5-935K16.1	119.764	188.683	0.634737	-0.655769	down	2.19747e-08	2.73561e-05
PHKB	3184.08	2475.98	1.28599	0.362877	up	2.35459e-08	2.77693e-05	chr16:47461336-47700462	+	hsa:5257	cDNA FLJ41698 fis, clone HCHON2003532, highly similar to Phosphorylase b kinase regulatory subunit beta
PAM	6889.66	5277.28	1.30553	0.384637	up	3.32685e-08	3.72741e-05	chr5:102865823-103031105	+	hsa:5066	cDNA FLJ53473, highly similar to Peptidyl-glycine alpha-amidating monooxygenase (EC 1.14.17.3)
KLHL5	2072.9	1152.13	1.7992	0.847353	up	5.33545e-08	5.47092e-05	chr4:39044788-39116056	+	hsa:51088	Kelch-like protein 5
ZBED3	1126.62	675.405	1.66806	0.738172	up	5.37131e-08	5.47092e-05	chr5:77076707-77087205	-	hsa:84327	Zinc finger BED domain-containing protein 3
CDK15	193.447	89.3088	2.16604	1.11506	up	7.12335e-08	6.94001e-05	chr2:201790454-201895544	+	hsa:65061	Cyclin-dependent kinase 15
NPR3	1380.15	349.333	3.95081	1.98215	up	8.02912e-08	7.49652e-05	chr5:32710637-32791724	+	hsa:4883	cDNA FLJ77482, highly similar to Human atrial natriuretic peptide clearance receptor (ANP C-receptor) mRNA
RNF141	1794.56	1185.19	1.51416	0.598514	up	8.36416e-08	7.49696e-05	chr11:10511678-10541227	-	hsa:50862	RING finger protein 141
ITIH5	18572.9	8856.61	2.09707	1.06837	up	9.12163e-08	7.86144e-05	chr10:7571405-7666998	-	hsa:80760	Inter-alpha-trypsin inhibitor heavy chain H5
SASH1	6080.13	3743.28	1.62428	0.6998	up	1.0319e-07	8.37499e-05	chr6:148212114-148552049	+	hsa:23328	SAM and SH3 domain-containing protein 1
ASCC1	765.871	620.212	1.23485	0.30434	up	1.06906e-07	8.37499e-05	chr10:72096032-72215741	-	hsa:51008	Activating signal cointegrator 1 complex subunit 1, isoform CRA_a
RP11-524D16__A.3	485.897	204.738	2.37326	1.24687	up	1.08388e-07	8.37499e-05
SLMO1	135.245	181.006	0.747185	-0.420462	down	1.14442e-07	8.54808e-05	chr18:12407896-12432238	+	hsa:10650	Protein slowmo homolog 1
SIAE	2176.47	1397.87	1.55699	0.638756	up	1.65525e-07	0.000119648	chr11:124635789-124673881	-	hsa:54414	Sialate O-acetylesterase
ALDH1L2	860.534	515.68	1.66874	0.738757	up	1.80383e-07	0.000126313	chr12:105019784-105084563	-	hsa:160428	Mitochondrial 10-formyltetrahydrofolate dehydrogenase
ICK	1323.27	918.193	1.44117	0.527241	up	2.06191e-07	0.00014001	chr6:53001300-53061802	-	hsa:22858	Intestinal cell (MAK-like) kinase, isoform CRA_a
TMEM144	782.908	484.918	1.61452	0.691102	up	2.32229e-07	0.000148759	chr4:158201615-158255287	+	hsa:55314	Transmembrane protein 144
HSPB7	13390.4	6015.85	2.22585	1.15435	up	2.32354e-07	0.000148759	chr1:16014028-16018790	-	hsa:27129	Heat shock protein beta-7
MRO	83.5415	39.1309	2.13492	1.09418	up	2.75935e-07	0.000171754	chr18:50795120-50820064	-	hsa:83876	Protein maestro
TFF3	128.81	371.358	0.346862	-1.52757	down	2.91664e-07	0.000176638	chr21:42311667-42315596	-	hsa:7033	Trefoil factor 3
FGD4	1852.35	904.257	2.04848	1.03456	up	3.87882e-07	0.000224584	chr12:32485859-32646050	+	hsa:121512	cDNA FLJ55905, highly similar to FYVE, RhoGEF and PH domain-containing protein 4
SLC14A2	208.937	76.8858	2.7175	1.44228	up	4.31034e-07	0.000241465	chr18:45212982-45683107	+	hsa:8170	Urea transporter 2
SH3D19	14931.3	9761.65	1.52959	0.613141	up	4.46757e-07	0.000244169	chr4:151120281-151226508	-	hsa:152503	SH3 domain-containing protein 19
NMT2	1844.31	1041.55	1.77074	0.82435	up	5.45985e-07	0.000291296	chr10:15105772-15168696	-	hsa:9397	Glycylpeptide N-tetradecanoyltransferase 2
DAAM1	2788.42	1611.79	1.73002	0.790785	up	6.1962e-07	0.000317265	chr14:59188663-59371405	+	hsa:23002	cDNA FLJ78680, highly similar to Homo sapiens dishevelled associated activator of morphogenesis 1, mRNA
RANBP3L	320.861	89.7825	3.57376	1.83744	up	6.22977e-07	0.000317265	chr5:36247848-36301716	-	hsa:202151	Ran-binding protein 3-like
APBB2	3391.9	2397.35	1.41485	0.500651	up	6.68766e-07	0.000327512	chr4:40812303-41216714	-	hsa:323	cDNA FLJ75171, highly similar to Homo sapiens amyloid beta (A4) protein-binding, family B,member 2 (Fe65-like) (APBB2), mRNA
SATB2	236.38	155.864	1.51658	0.600818	up	6.7233e-07	0.000327512	chr2:199269500-199471266	-	hsa:23314	DNA-binding protein SATB
CCPG1	3782.13	2916.35	1.29687	0.375036	up	7.36801e-07	0.000351282	chr15:55355223-55408510	-	hsa:9236	Cell cycle progression protein 1
RAP2A	1579.43	1120.49	1.40958	0.495268	up	7.70596e-07	0.00035974	chr13:97434221-97467998	+	hsa:5911	Ras-related protein Rap-2a
AKR1C3	4773.72	2304.69	2.07131	1.05054	up	8.05045e-07	0.000368152	chr10:5048766-5107686	+	hsa:8644	cDNA FLJ58390, highly similar to Aldo-keto reductase family 1 member C3homolog (EC 1.-.-.-)
FBXL17	1117.6	837.551	1.33437	0.416158	up	8.83326e-07	0.000391872	chr5:108297735-108382564	-	hsa:64839	F-box and leucine-rich repeat protein 17
CCDC85A	815.805	517.306	1.57703	0.657207	up	8.91891e-07	0.000391872	chr2:56184598-56386172	+	hsa:114800	coiled-coil domain containing 85A
LRRC57	432.259	350.437	1.23349	0.302741	up	9.27258e-07	0.000399577	chr15:42542522-42548804	-	hsa:255252	Leucine-rich repeat-containing protein 57
CALM1	16437.5	12182.5	1.34927	0.432181	up	9.48852e-07	0.000401167	chr14:90396983-90408275	+	hsa:801	cDNA FLJ75174, highly similar to Homo sapiens calmodulin 1 (phosphorylase kinase, delta), mRNA
C20orf194	2709.62	1912.34	1.41692	0.502754	up	1.04072e-06	0.000431859	chr20:3249305-3407662	-	hsa:25943	chromosome 20 open reading frame 194
SKAP2	2573.37	2055.57	1.2519	0.324122	up	1.17151e-06	0.000477294	chr7:26657778-26864705	-	hsa:8935	cDNA FLJ50630, highly similar to Homo sapiens src family associated phosphoprotein 2 (SCAP2), mRNA
EPB41L2	18641.4	11805.2	1.57908	0.659081	up	1.22274e-06	0.000485929	chr6:130839347-131000767	-	hsa:2037	cDNA FLJ54004, moderately similar to Band 4.1-like protein 2
CEP112	778.287	589.806	1.31956	0.40006	up	1.23607e-06	0.000485929	chr17:65635546-66043160	-	hsa:201134	Centrosomal protein of 112 kDa
TMEM56	330.594	211.32	1.56442	0.645627	up	1.35708e-06	0.0005243	chr1:95121537-95197607	+	hsa:148534	Transmembrane protein 56
DIP2C	2397.01	1716.01	1.39685	0.482174	up	1.58902e-06	0.000603504	chr10:274204-370047	-	hsa:22982	cDNA FLJ44075 fis, clone TESTI4038339, highly similar to Disco-interacting protein 2 homolog C
POLE2	41.2738	66.5607	0.620093	-0.689444	down	1.74296e-06	0.000650939	chr14:49643552-49688380	-	hsa:5427	DNA polymerase epsilon subunit 2
ECM2	13850.1	8335.01	1.66168	0.73264	up	1.80086e-06	0.000661535	chr9:92495312-92536092	-	hsa:1842	cDNA FLJ51022, highly similar to Extracellular matrix protein 2
PCOLCE2	9667.35	5913.5	1.63479	0.709109	up	1.90112e-06	0.000687103	chr3:142817860-142889203	-	hsa:26577	cDNA PSEC0172 fis, clone PLACE1011835, highly similar to Procollagen C-endopeptidase enhancer 2
LINC00657	17717.4	13931.9	1.27172	0.346779	up	2.34577e-06	0.000821313	chr20:36045618-36050960	-	hsa:647979	long intergenic non-protein coding RNA 657
C10orf90	24.6181	9.92078	2.48147	1.31119	up	2.50092e-06	0.000862165	chr10:126424997-126524875	-	hsa:118611	Centrosomal protein C10orf90
LNX1	542.026	308.663	1.75605	0.81233	up	2.55692e-06	0.000868114	chr4:53460458-53652484	-	hsa:84708	cDNA FLJ53402, highly similar to Ubiquitin ligase LNX (EC 6.3.2.-)
TNIP1	10866	6212.11	1.74917	0.806672	up	2.79256e-06	0.000933965	chr4:163128940-163166890	-	hsa:10318	cDNA FLJ51936, highly similar to Nef-associated factor 1
RALBP1	3705.37	3074.08	1.20536	0.269466	up	2.97305e-06	0.000979707	chr18:9475532-9538108	+	hsa:10928	cDNA FLJ61419, highly similar to RalA-binding protein 1
EPDR1	2054.61	1106.65	1.8566	0.89266	up	3.11945e-06	0.000999124	chr7:37921319-37951941	+	hsa:54749	Ependymin related protein 1 (Zebrafish), isoform CRA_b
TMEM182	209.341	108.093	1.93667	0.95358	up	3.12115e-06	0.000999124	chr2:102762031-102817679	+	hsa:130827	Transmembrane protein 182
FAT2	314.916	114.781	2.74362	1.45608	up	3.31954e-06	0.00104767	chr5:151504092-151568944	-	hsa:2196	Protocadherin Fat 2
MTSS1	2756.08	1629.19	1.69169	0.758463	up	3.44656e-06	0.00105795	chr8:124550784-124728473	-	hsa:9788	MTSS1 protein
TIGD5	99.2713	137.514	0.721901	-0.470126	down	3.4947e-06	0.00105823	chr8:143597904-143600315	+	hsa:84948	Tigger transposable element-derived protein 5
SYTL4	2387.06	1361.85	1.75281	0.80967	up	3.57682e-06	0.00106866	chrx:100674491-100732135	-	hsa:94121	Synaptotagmin-like 4 (Granuphilin-a), isoform CRA_a
TMCC1	1154.05	856.44	1.3475	0.430283	up	3.77058e-06	0.00110101	chr3:129647792-129880559	-	hsa:23023	Transmembrane and coiled-coil domains protein 1
TAOK3	1548.18	1203.04	1.28689	0.363886	up	3.78339e-06	0.00110101	chr12:118151889-118372916	-	hsa:51347	cDNA FLJ76732, highly similar to Homo sapiens TAO kinase 3 (TAOK3), mRNA
TIE1	4330.67	3272.81	1.32323	0.404059	up	4.01638e-06	0.00115383	chr1:43300952-43315361	+	hsa:7075	Receptor protein-tyrosine kinase
TMCC3	1094.3	577.176	1.89596	0.922928	up	4.08353e-06	0.00115827	chr12:94567124-94650548	-	hsa:57458	Transmembrane and coiled-coil domain family 3, isoform CRA_c
EPS15	4386	3399.19	1.29031	0.367714	up	4.43208e-06	0.00124143	chr1:51354263-51519354	-	hsa:2060	Epidermal growth factor receptor substrate 15
CRTAP	11681.3	9425.16	1.23937	0.309608	up	4.84857e-06	0.00132496	chr3:33113958-33147773	+	hsa:10491	Cartilage associated protein, isoform CRA_a
PARD6G	183.811	279.018	0.65878	-0.602132	down	5.00538e-06	0.00134767	chr18:80157232-80247514	-	hsa:84552	Partitioning defective 6 homolog gamma
LRCH1	1424.91	977.568	1.45761	0.5436	up	5.05195e-06	0.00134767	chr13:46553161-46744901	+	hsa:23143	leucine-rich repeats and calponin homology (CH) domain containing 1
NQO1	8529.51	3255.27	2.62021	1.38968	up	5.24652e-06	0.00138311	chr16:69709401-69726630	-	hsa:1728	NAD(P)H dehydrogenase [quinone] 1
SPARC	121483	71576.7	1.69724	0.763194	up	5.36426e-06	0.0013977	chr5:151661096-151687054	-	hsa:6678	cDNA, FLJ96669, highly similar to Homo sapiens secreted protein, acidic, cysteine-rich (osteonectin)(SPARC), mRNA
NCOA5	961.577	1369.37	0.702205	-0.510036	down	5.86618e-06	0.00149374	chr20:46060985-46089941	-	hsa:57727	Nuclear receptor coactivator 5
SAMD4A	2779.66	1629.95	1.70536	0.770074	up	6.24774e-06	0.00156713	chr14:54754788-54793315	+	hsa:23034	Protein Smaug homolog 1
ALDH4A1	7012.58	2134.19	3.28583	1.71626	up	6.29425e-06	0.00156713	chr1:18871430-18902799	-	hsa:8659	Aldehyde dehydrogenase 4 family, member A1, isoform CRA_a
NNAT	859.691	334.637	2.56902	1.36122	up	6.89176e-06	0.00169704	chr20:37521205-37523690	+	hsa:4826	Neuronatin
ITGA1	4895.85	3185.99	1.53668	0.619815	up	7.24485e-06	0.00175034	chr5:52788302-52953655	+	hsa:3672	cDNA FLJ61587, highly similar to Integrin alpha-1
MID1	813.001	562.547	1.44521	0.531282	up	7.29525e-06	0.00175034	chrx:10969891-11111141	-	hsa:4281	Midline 1 (Opitz/BBB syndrome), isoform CRA_a
AMOT	1897.41	814.947	2.32826	1.21925	up	7.47114e-06	0.00175034	chrx:112774877-112823126	-	hsa:154796	Angiomotin
TLN2	7119.21	4373.68	1.62774	0.70287	up	7.47133e-06	0.00175034	chr15:62453445-62844627	+	hsa:83660	cDNA FLJ61113, highly similar to Talin-2
MITF	1177.2	708.251	1.66213	0.733032	up	7.49876e-06	0.00175034	chr3:69739435-69968337	+	hsa:4286	cDNA FLJ76841, highly similar to Homo sapiens microphthalmia-associated transcription factor (MITF), transcript variant 1, mRNA
AC093110.3	557.653	341.963	1.63074	0.705528	up	9.8216e-06	0.00224574	chr2:54820400-54972025	+	hsa:400954	Echinoderm microtubule-associated protein-like 6
UBE2H	6975.07	5372.29	1.29834	0.376669	up	9.97829e-06	0.00225852	chr7:129830732-129952960	-	hsa:7328	Ubiquitin-conjugating enzyme E2H (UBC8 homolog, yeast)
KIF16B	888.973	662.484	1.34188	0.424255	up	1.06005e-05	0.00237222	chr20:16272097-16573421	-	hsa:55614	Kinesin-like protein KIF16B
ANKS3	642.608	835.551	0.769083	-0.378789	down	1.06923e-05	0.00237222	chr16:4696510-4734377	-	hsa:124401	ankyrin repeat and sterile alpha motif domain containing 3
ABHD4	1857.95	1413.61	1.31433	0.394331	up	1.08499e-05	0.00238358	chr14:22598298-22612359	+	hsa:63874	cDNA FLJ55116, highly similar to Abhydrolase domain-containing protein 4 (EC 3.1.1.-)
PLA2R1	1150.88	781.862	1.47197	0.557751	up	1.1059e-05	0.00240593	chr2:159932012-160005727	-	hsa:22925	Secretory phospholipase A2 receptor
WASF3	2940	1951.49	1.50654	0.591237	up	1.14415e-05	0.00246521	chr13:26557703-26688945	+	hsa:10810	cDNA FLJ51674, highly similar to Wiskott-Aldrich syndrome protein family member 3
PRR3	319.312	420.467	0.759421	-0.397028	down	1.2743e-05	0.00271353	chr6:30556709-30564696	+	hsa:80742	cDNA, FLJ95224, Homo sapiens proline rich 3 (PRR3), mRNA
GNG2	2606.37	1520.76	1.71386	0.777249	up	1.28362e-05	0.00271353	chr14:51860304-51969800	+	hsa:54331	Guanine nucleotide-binding protein subunit gamma
RP11-293M10.6	72.2231	46.6532	1.54808	0.630484	up	1.33947e-05	0.00279116
CHMP3	2560.25	2053.85	1.24656	0.317949	up	1.34526e-05	0.00279116	chr2:86503430-86563497	-	hsa:51652	Charged multivesicular body protein 3
DANCR	317.454	450.513	0.70465	-0.505022	down	1.4487e-05	0.00297821	chr4:52712454-52714138	+	hsa:57291	differentiation antagonizing non-protein coding RNA
RFTN2	712.513	402.049	1.7722	0.825544	up	1.49166e-05	0.00303865	chr2:197570800-197676050	-	hsa:130132	Raftlin-2
CHDH	85.9161	144.681	0.59383	-0.751879	down	1.54083e-05	0.00311054	chr3:53817894-53846392	-	hsa:55349	Choline dehydrogenase, isoform CRA_a
AC105020.1	118.504	191.404	0.619134	-0.691678	down	1.56818e-05	0.00312619	chr15:75674322-75712848	-	hsa:1464	Chondroitin sulfate proteoglycan 4
AC002066.1	28.1136	12.4947	2.25005	1.16995	up	1.57649e-05	0.00312619	chr7:116500044-116508541	+	hsa:858	Caveolin-2
CLN8	967.103	653.58	1.4797	0.565306	up	1.61757e-05	0.00317952	chr8:1764549-1780767	+	hsa:2055	Ceroid-lipofuscinosis, neuronal 8 (Epilepsy, progressive with mental retardation), isoform CRA_a
KLK14	15.9469	25.9241	0.615136	-0.701022	down	1.66522e-05	0.00324472	chr19:51077357-51080180	-	hsa:43847	Kallikrein 14, isoform CRA_a
SCUBE2	1544.89	643.847	2.39946	1.26271	up	1.68447e-05	0.00325393	chr11:9019500-9091603	-	hsa:57758	Signal peptide, CUB and EGF-like domain-containing protein 2
GPLD1	542.497	235.622	2.30241	1.20314	up	1.70715e-05	0.00326812	chr6:24428159-24489571	-	hsa:2822	Phosphatidylinositol-glycan-specific phospholipase D
MSRB3	4670.63	3606.84	1.29494	0.372881	up	1.72098e-05	0.00326812	chr12:65278643-65466907	+	hsa:253827	Methionine-R-sulfoxide reductase B3
NRP2	2868.43	1586.11	1.80847	0.854766	up	1.75884e-05	0.00329921	chr2:205682464-205798131	+	hsa:8828	Neuropilin 2, isoform CRA_h
RP11-169D4.2	17.4327	10.6823	1.63193	0.706576	up	1.76681e-05	0.00329921
CCDC69	10868.8	7415.78	1.46564	0.551526	up	1.79147e-05	0.00331762	chr5:151181052-151224093	-	hsa:26112	coiled-coil domain containing 69
CEP57L1	449.745	336.07	1.33825	0.420347	up	1.83259e-05	0.00336595	chr6:109129304-109163912	+	hsa:285753	cDNA FLJ75975
SYNPO	17649	10602.5	1.66461	0.735182	up	1.89949e-05	0.00342613	chr5:150618169-150659214	+	hsa:11346	SYNPO protein
CTD-2517M22.14	34.6011	55.1183	0.627761	-0.671713	down	1.901e-05	0.00342613
AKR1B15	36.099	3.79224	9.51917	3.25084	up	1.91122e-05	0.00342613	chr7:134564789-134579863	+	hsa:441282	Uncharacterized protein
AC007246.3	308.507	198.781	1.55199	0.634119	up	1.93249e-05	0.00343676	chr2:39665498-39717963	+	hsa:130733	Transmembrane protein 178A
MDFIC	4985.51	3534.87	1.41038	0.496083	up	2.02252e-05	0.00356855	chr7:114922154-114923665	+	hsa:29969	MyoD family inhibitor domain-containing protein
LINC00478	320.704	204.511	1.56815	0.649065	up	2.06314e-05	0.00360245	chr21:16194379-16609775	+	hsa:388815	mir-99a-let-7c cluster host gene (non-protein coding)
EML5	172.888	227.178	0.761022	-0.393989	down	2.08262e-05	0.00360245	chr14:88614830-88792752	-	hsa:161436	Echinoderm microtubule-associated protein-like 5
RP11-49C24.1	10.673	18.948	0.563277	-0.828084	down	2.08996e-05	0.00360245
CHRDL1	25613.5	15463.2	1.65642	0.72807	up	2.10738e-05	0.00360474	chrx:110673856-110795812	-	hsa:91851	cDNA FLJ34926 fis, clone NT2RP7003319, highly similar to Chordin-like protein 1
LAT	269.525	386.738	0.696918	-0.52094	down	2.25966e-05	0.00383594	chr16:28985066-28990783	+	hsa:27040	Linker for activation of T cells, isoform CRA_f
STX7	3667.26	2693.87	1.36133	0.445021	up	2.32166e-05	0.00391062	chr6:132457524-132513198	-	hsa:8417	cDNA FLJ53760, highly similar to Syntaxin-7
CES1	18311.5	6570.37	2.78699	1.47871	up	2.33855e-05	0.00391062	chr16:55802851-55833163	-	hsa:1066	cDNA FLJ57637, highly similar to Liver carboxylesterase 1 (EC 3.1.1.1)
COBLL1	6262.38	4426.17	1.41485	0.500652	up	2.36998e-05	0.00392697	chr2:164680185-164842168	-	hsa:22837	cDNA FLJ10951 fis, clone PLACE1000213, highly similar to Homo sapiens COBL-like 1 (COBLL1), mRNA
TRIM16L	500.708	268.623	1.86398	0.898385	up	2.38338e-05	0.00392697	chr17:18697998-18736115	+	hsa:147166	Tripartite motif-containing protein 16-like protein
PIGH	318.236	384.4	0.827877	-0.272512	down	2.41638e-05	0.00393444	chr14:67589311-67600293	-	hsa:5283	Phosphatidylinositol N-acetylglucosaminyltransferase subunit H
RNF14	2075.07	1437.67	1.44335	0.529426	up	2.51967e-05	0.00406193	chr5:141969105-141989189	+	hsa:9604	cDNA FLJ13636 fis, clone PLACE1011160, highly similar to RING finger protein 14
LINC00839	14.4837	42.6524	0.339576	-1.5582	down	2.55526e-05	0.00408987	chr10:42475491-42495337	+	hsa:84856	long intergenic non-protein coding RNA 839
SLC46A2	39.7054	24.7207	1.60616	0.683617	up	2.65142e-05	0.00421369	chr9:112886530-112890895	-	hsa:57864	Thymic stromal co-transporter, isoform CRA_a
MAP7	249.202	189.749	1.31332	0.393221	up	2.72348e-05	0.00429709	chr6:136342281-136526213	-	hsa:9053	Ensconsin
CXCR3	23.2486	46.3388	0.501708	-0.995079	down	2.77988e-05	0.00429709	chrx:71615919-71618511	-	hsa:2833	C-X-C chemokine receptor type 3
EAF2	62.166	38.7698	1.60346	0.681191	up	2.80024e-05	0.00429709	chr3:121835187-121886526	+	hsa:55840	cDNA FLJ60185, highly similar to ELL-associated factor 2
KCTD9	1589.96	1273.42	1.24857	0.32028	up	2.80272e-05	0.00429709	chr8:25427847-25458406	-	hsa:54793	cDNA FLJ60779, highly similar to BTB/POZ domain-containing protein KCTD9
PTPN21	2204.85	1738.28	1.26841	0.343022	up	2.81116e-05	0.00429709	chr14:88465778-88554724	-	hsa:11099	Tyrosine-protein phosphatase non-receptor type 21
LRRN3	568.564	285.541	1.99118	0.993625	up	2.81896e-05	0.00429709	chr7:111091006-111125454	+	hsa:54674	Leucine rich repeat neuronal 3
LRRC15	32.5412	143.307	0.227073	-2.13877	down	3.07764e-05	0.00465972	chr3:194355247-194369743	-	hsa:131578	Leucine-rich repeat-containing protein 15
HAND1	0.174875	10.3222	0.0169416	-5.88328	down	3.15142e-05	0.0047394	chr5:154474972-154478264	-	hsa:9421	Heart- and neural crest derivatives-expressed protein 1
SRPX2	3267.32	1495.87	2.18423	1.12713	up	3.2266e-05	0.00480637	chrx:100644195-100671299	+	hsa:27286	Sushi repeat-containing protein SRPX2
CTIF	5635.55	4108.69	1.37162	0.455878	up	3.28524e-05	0.00484314	chr18:48539415-48859969	+	hsa:9811	KIAA0427, isoform CRA_a
ADPRH	786.589	557.016	1.41215	0.49789	up	3.35659e-05	0.00491598	chr3:119579676-119589945	+	hsa:141	cDNA FLJ77992, highly similar to Homo sapiens ADP-ribosylarginine hydrolase, mRNA
FDXACB1	56.2379	73.6097	0.764002	-0.388351	down	3.38675e-05	0.00492794	chr11:111874056-111881255	-	hsa:91893	Ferredoxin-fold anticodon-binding domain-containing protein 1
SPTB	375.609	772.609	0.486156	-1.04051	down	3.5399e-05	0.00507623	chr14:64766399-64823148	-	hsa:6710	Spectrin, beta, erythrocytic (Includes spherocytosis, clinical type I), isoform CRA_e
KLF7	3503.55	2075.68	1.68791	0.755234	up	3.55663e-05	0.00507623	chr2:207074137-207167246	-	hsa:8609	Kruppel-like factor 7 (Ubiquitous), isoform CRA_a
TRAK1	2507.5	1974.41	1.27	0.344827	up	3.63686e-05	0.00513141	chr3:42091347-42219588	+	hsa:22906	Trafficking protein, kinesin binding 1, isoform CRA_d
ERICH1	850.368	692.554	1.22787	0.296161	up	3.64109e-05	0.00513141	chr8:640406-731224	-	hsa:157697	glutamate-rich 1
ZNF219	2150.89	1448.22	1.4852	0.570653	up	3.77489e-05	0.00528673	chr14:21090076-21097737	-	hsa:51222	cDNA FLJ78278, highly similar to Homo sapiens zinc finger protein 219 (ZNF219), mRNA
CTD-2154I11.2	64.1701	27.4596	2.33689	1.22459	up	4.01931e-05	0.00559408
OPTN	9247.85	6821.08	1.35577	0.439117	up	4.07942e-05	0.0056427	chr10:13100082-13138276	+	hsa:10133	Optineurin
CD1B	14.456	5.21107	2.7741	1.47202	up	4.14069e-05	0.00568515	chr1:158327950-158331531	-	hsa:910	cDNA FLJ56727, highly similar to T-cell surface glycoprotein CD1b
PRTG	82.3595	135.141	0.609434	-0.714459	down	4.16085e-05	0.00568515	chr15:55613760-55742534	-	hsa:283659	Protogenin
C7orf41	16882.9	9736.72	1.73394	0.794051	up	4.29331e-05	0.00583058	chr7:30134993-30162764	+	hsa:222166	Maturin
PROX1-AS1	9.13436	18.1872	0.502241	-0.993548	down	4.36821e-05	0.00589655	chr1:213821884-213986804	-	hsa:100505832	PROX1 antisense RNA 1
STAU2	1229.62	1023.68	1.20118	0.264451	up	4.44703e-05	0.00596701	chr8:73420369-73746927	-	hsa:27067	Double-stranded RNA-binding protein Staufen homolog 2
ITGB5	10383.8	7238.13	1.4346	0.520645	up	4.54972e-05	0.00603865	chr3:124761948-124887653	-	hsa:3693	Integrin beta-5
AC004538.3	165.002	93.9365	1.75652	0.812722	up	4.55432e-05	0.00603865
PTPN3	622.745	831.095	0.749306	-0.416373	down	4.84311e-05	0.00638379	chr9:109375694-109497679	-	hsa:5774	Protein-tyrosine-phosphatase
TBX1	89.5745	199.821	0.448275	-1.15754	down	4.92785e-05	0.0064575	chr22:19756703-19767332	+	hsa:6899	T-box 1
CD36	75402.6	46317.4	1.62795	0.70306	up	5.12351e-05	0.00664345	chr7:80638541-80679274	+	hsa:948	cDNA, FLJ93369, highly similar to Homo sapiens CD36 antigen (collagen type I receptor, thrombospondinreceptor) (CD36), mRNA
AC019181.2	13.4748	5.11697	2.63336	1.3969	up	5.13552e-05	0.00664345	chr2:164680185-164842168	-	hsa:22837	cDNA FLJ10951 fis, clone PLACE1000213, highly similar to Homo sapiens COBL-like 1 (COBLL1), mRNA
TBC1D16	6253.34	4013.3	1.55815	0.639838	up	5.161e-05	0.00664345	chr17:79932343-80035858	-	hsa:125058	TBC1 domain family member 16
ACTN2	60.8727	129.57	0.469805	-1.08987	down	5.18834e-05	0.00664345	chr1:236686454-236764631	+	hsa:88	cDNA FLJ51840, highly similar to Alpha-actinin-2
TCN2	2151.23	1307.81	1.64491	0.718007	up	5.26081e-05	0.00664704	chr22:30607083-30627060	+	hsa:6948	Transcobalamin-2
SEC14L1	7566.52	4862.22	1.55619	0.638014	up	5.28013e-05	0.00664704	chr17:77185213-77217101	+	hsa:6397	SEC14-like 1 (S. cerevisiae), isoform CRA_a
AHNAK	167272	122397	1.36663	0.450628	up	5.37393e-05	0.00671974	chr11:62515902-62546802	-	hsa:79026	cDNA FLJ57801, highly similar to Homo sapiens AHNAK nucleoprotein (desmoyokin) (AHNAK), transcript variant 1, mRNA
RP11-597D13.8	113.969	49.886	2.28459	1.19194	up	5.39786e-05	0.00671974
UNC13B	2338.88	1801.61	1.29821	0.376528	up	5.54516e-05	0.00686497	chr9:35161979-35405337	+	hsa:10497	Protein unc-13 homolog B
MGLL	16425.2	10167	1.61555	0.692024	up	5.57735e-05	0.00686688	chr3:127689062-127822882	-	hsa:11343	Monoglyceride lipase
STARD13	2050.02	1250.24	1.6397	0.713428	up	5.65174e-05	0.00689874	chr13:33103135-33285764	-	hsa:90627	START domain containing 13, isoform CRA_a
C1orf198	6357.19	3520.5	1.80576	0.852609	up	5.6648e-05	0.00689874	chr1:230837119-230869589	-	hsa:84886	Uncharacterized protein C1orf198
RIMS1	12.3786	26.2005	0.472459	-1.08174	down	5.84291e-05	0.00703914	chr6:71886703-72403143	+	hsa:22999	Regulating synaptic membrane exocytosis protein 1
ANKS1A	3189.77	2133.07	1.49539	0.58052	up	5.93248e-05	0.00710883	chr6:34889273-35091413	+	hsa:23294	Ankyrin repeat and SAM domain-containing protein 1A
TMEM216	270.162	346.218	0.780323	-0.357857	down	6.18221e-05	0.00734722	chr11:61392393-61398863	+	hsa:51259	Transmembrane protein 216
TP53	623.244	828.626	0.752141	-0.410925	down	6.2746e-05	0.00734722	chr17:7668402-7687550	-	hsa:7157	Cellular tumor antigen p53
CAV2	11522.3	8594.63	1.34063	0.422916	up	6.27935e-05	0.00734722	chr7:116500044-116508541	+	hsa:858	Caveolin-2
PDZRN3	2979.3	2062.67	1.44439	0.530463	up	6.29515e-05	0.00734722	chr3:73382501-73624921	-	hsa:23024	PDZ domain containing ring finger 3
KLHL24	1141.51	746.064	1.53004	0.613573	up	6.29537e-05	0.00734722	chr3:183635623-183684519	+	hsa:54800	Kelch-like protein 24
SERINC1	12603.1	9995.58	1.26087	0.334415	up	6.55017e-05	0.00760498	chr6:122443348-122471807	-	hsa:57515	Serine incorporator 1
SPTA1	60.9201	28.4034	2.14482	1.10086	up	6.69899e-05	0.007698	chr1:158610706-158686716	-	hsa:6708	Spectrin alpha chain, erythrocytic 1
ADAP1	253.529	180.041	1.40818	0.493827	up	6.77639e-05	0.0077186	chr7:897900-945816	-	hsa:11033	Arf-GAP with dual PH domain-containing protein 1
SPATA25	58.0905	82.0561	0.707937	-0.498308	down	6.78581e-05	0.0077186	chr20:45886486-45888575	-	hsa:128497	Spermatogenesis-associated protein 25
PRDX3	5655.38	4505.68	1.25517	0.327878	up	6.93625e-05	0.00784988	chr10:119167703-119178865	-	hsa:10935	Peroxiredoxin 3 isoform a
STS	2414.04	1410.21	1.71183	0.775538	up	7.17301e-05	0.0080554	chrx:7159713-7354641	+	hsa:412	Steryl-sulfatase
OXCT1	3785.62	2644.72	1.43139	0.517413	up	7.18976e-05	0.0080554	chr5:41731533-41870540	-	hsa:5019	cDNA FLJ51747, highly similar to Succinyl-CoA:3-ketoacid-coenzyme A transferase1, mitochondrial (EC 2.8.3.5)
PBLD	523.91	397.432	1.31824	0.398612	up	7.62618e-05	0.00850186	chr10:68282660-68332927	-	hsa:64081	MAWD binding protein, isoform CRA_b
CCL5	604.14	968.964	0.62349	-0.681561	down	7.72756e-05	0.00857224	chr17:35871491-35880373	-	hsa:6352	C-C motif chemokine 5
C6	669.535	2706.91	0.247343	-2.01542	down	8.70196e-05	0.00959579	chr5:41142365-41261288	-	hsa:729	cDNA FLJ78071, highly similar to Human MHC class III complement component C6 mRNA
LINC00398	23.4508	12.6488	1.85399	0.890635	up	8.7359e-05	0.00959579	chr13:30803206-30810645	+	hsa:100874158	long intergenic non-protein coding RNA 398
RP3-332B22.1	4.42607	1.52858	2.89554	1.53383	up	8.81251e-05	0.00961303
LHCGR	531.043	230.872	2.30016	1.20174	up	8.87769e-05	0.00961303	chr2:48687508-48694268	-	hsa:3973	Lutropin-choriogonadotropic hormone receptor
CCNL2	6097.74	7486.35	0.814514	-0.295988	down	8.88639e-05	0.00961303	chr1:1386495-1398328	-	hsa:81669	Cyclin L2, isoform CRA_c
AC022431.2	1.71547	5.97883	0.286923	-1.80126	down	8.94132e-05	0.00961303	chr5:56511394-56606232	-	hsa:101928448	uncharacterized LOC101928448
FRMD3	448.75	292.416	1.53463	0.617891	up	8.9661e-05	0.00961303	chr9:83242990-83267287	-	hsa:257019	FERM domain-containing protein 3
CTD-3126B10.4	20.2483	30.8423	0.656511	-0.607109	down	9.0482e-05	0.00965486
GNB2L1	19292.7	24042.1	0.802452	-0.317512	down	9.12684e-05	0.00969262	chr5:181236928-181243906	-	hsa:10399	Guanine nucleotide-binding protein subunit beta-2-like 1
SCARB1	3581.92	2441.21	1.46727	0.553136	up	9.50383e-05	0.00991436	chr12:124777628-124863973	-	hsa:949	Scavenger receptor class B, member 1, isoform CRA_b
THBS4	4543.38	2138.87	2.1242	1.08692	up	9.52266e-05	0.00991436	chr5:80035347-80083287	+	hsa:7060	cDNA FLJ51409, highly similar to Thrombospondin-4
ZDHHC3	3199.12	2661.78	1.20187	0.265286	up	9.53533e-05	0.00991436	chr3:44925168-44976182	-	hsa:51304	Palmitoyltransferase ZDHHC3
FAM151A	22.4104	9.02227	2.4839	1.31261	up	9.56393e-05	0.00991436	chr1:54609181-54623174	-	hsa:338094	Protein FAM151A
ASAH1	13659.3	8168.46	1.67221	0.741753	up	9.58816e-05	0.00991436	chr8:18056416-18084370	-	hsa:427	cDNA FLJ77858, highly similar to Homo sapiens N-acylsphingosine amidohydrolase (acid ceramidase) 1 (ASAH1), transcript variant 1, mRNA
ZNF786	141.96	204.106	0.695522	-0.523832	down	9.60111e-05	0.00991436	chr7:149069641-149090777	-	hsa:136051	Zinc finger protein 786
WDR67	185.777	154.133	1.20531	0.2694	up	9.83219e-05	0.0101064	chr8:123072766-123152153	+	hsa:93594	TBC1 domain family member 31
BGLAP	14.3945	31.5242	0.456616	-1.13095	down	0.000100163	0.0102486	chr1:156242160-156243332	+	hsa:632	Osteocalcin
DNM3	202.121	149.241	1.35433	0.437579	up	0.000100825	0.0102582	chr1:171841495-172412717	+	hsa:26052	cDNA FLJ31717 fis, clone NT2RI2006640, highly similar to Dynamin-3 (EC 3.6.5.5)
TK2	3236.11	2265.66	1.42833	0.51433	up	0.000101172	0.0102582	chr16:66508003-66550291	-	hsa:7084	cDNA FLJ56348, highly similar to Thymidine kinase 2, mitochondrial (EC 2.7.1.21)
AFF3	645.221	315.425	2.04556	1.0325	up	0.000101896	0.0102851	chr2:99545864-100104716	-	hsa:3899	AF4/FMR2 family member 3
BANK1	458.609	277.376	1.65338	0.725419	up	0.000103514	0.0104015	chr4:101790607-102074812	+	hsa:55024	B-cell scaffold protein with ankyrin repeats
C2orf88	256.749	174.05	1.47515	0.560858	up	0.000104909	0.0104946	chr2:190137760-190203484	+	hsa:84281	Small membrane A-kinase anchor protein
TFE3	5857.18	4755.39	1.23169	0.300641	up	0.000109009	0.0108563	chrx:49028726-49043517	-	hsa:7030	Transcription factor binding to IGHM enhancer 3, isoform CRA_a
FHL1	63395.9	36328.3	1.74508	0.803296	up	0.000110428	0.0109322	chrx:136196754-136211359	+	hsa:2273	cDNA FLJ34383 fis, clone HCHON1000015, highly similar to Four and a half LIM domains protein 1
TMEM64	1923.61	1064.6	1.80689	0.853509	up	0.000110746	0.0109322	chr8:90621995-90645905	-	hsa:169200	Transmembrane protein 64
ENTPD5	824.954	663.673	1.24301	0.31384	up	0.000115981	0.0113684	chr14:73966061-74019295	-	hsa:957	Ectonucleoside triphosphate diphosphohydrolase 5, isoform CRA_c
RPS15A	382.375	499.674	0.765248	-0.386	down	0.00011618	0.0113684	chr16:18782955-18790334	-	hsa:6210	cDNA FLJ77670, highly similar to Homo sapiens ribosomal protein S15a (RPS15A), mRNA
AC093609.1	49.2209	21.9442	2.24301	1.16543	up	0.000118739	0.0114992
ME1	2187.02	1315.37	1.66267	0.733499	up	0.00011888	0.0114992	chr6:83210389-83431219	-	hsa:4199	NADP-dependent malic enzyme
RP11-173B14.4	10.2372	18.5906	0.550663	-0.860757	down	0.000119057	0.0114992
DENND5A	5612.06	4486	1.25102	0.323101	up	0.000120273	0.0115422	chr11:9138831-9265334	-	hsa:23258	cDNA FLJ43455 fis, clone OCBBF2035110, highly similar to Rab6-interacting protein 1
GZMM	36.9802	64.5953	0.572491	-0.804675	down	0.000120532	0.0115422	chr19:544034-549920	+	hsa:3004	Granzyme M
LINC00670	2.42375	5.69789	0.425377	-1.23318	down	0.000127438	0.012049	chr17:12549968-12637187	+	hsa:284034	long intergenic non-protein coding RNA 670
POLD3	527.697	653.946	0.806943	-0.309461	down	0.000128183	0.0120686	chr11:74592582-74643057	+	hsa:10714	Polymerase (DNA-directed), delta 3, accessory subunit, isoform CRA_a
DGCR8	1292.59	1623.81	0.796021	-0.329122	down	0.000129144	0.0121082	chr22:20080232-20111877	+	hsa:54487	Microprocessor complex subunit DGCR8
GLB1L2	90.8201	216.049	0.420368	-1.25027	down	0.000133096	0.0124267	chr11:134331874-134376324	+	hsa:89944	Beta-galactosidase-1-like protein 2
RHOQ	8556.07	5458.49	1.56748	0.648448	up	0.000134536	0.012509	chr2:46542766-46583121	+	hsa:23433	Ras homolog gene family, member Q, isoform CRA_b
FBXO42	1381.27	1073.97	1.28614	0.363049	up	0.000135197	0.0125186	chr1:16250064-16352453	-	hsa:54455	F-box protein 42
C12orf57	1639.75	2230.91	0.735014	-0.444156	down	0.000135883	0.0125303	chr12:6944040-6946002	+	hsa:113246	Protein C10
NEK7	5499.03	3918.92	1.4032	0.488721	up	0.000139182	0.012749	chr1:198156978-198322420	+	hsa:140609	NIMA (Never in mitosis gene a)-related kinase 7, isoform CRA_a
AGAP7	103.285	135.59	0.761744	-0.392621	down	0.000141284	0.0128694	chr10:46109495-46131671	+	hsa:653268	Putative Arf-GAP with GTPase, ANK repeat and PH domain-containing protein 7
FBL	1895.21	2707.99	0.699861	-0.51486	down	0.000143294	0.0129865	chr19:39834458-39846390	-	hsa:2091	cDNA FLJ56738, highly similar to Fibrillarin
RP11-1167A19.2	21.3401	30.9989	0.688415	-0.53865	down	0.000143728	0.0129865
AC092597.3	12.81	6.93437	1.84732	0.88543	up	0.00014651	0.0131847	chr4:47485280-47592877	+	hsa:57205	Probable phospholipid-transporting ATPase VD
CD8B	40.7001	75.3534	0.540123	-0.88864	down	0.000148028	0.013268	chr2:86841566-86861924	-	hsa:926	cDNA FLJ61012, highly similar to T-cell surface glycoprotein CD8 beta chain
PPAP2A	3310.84	2137.2	1.54915	0.631475	up	0.000150687	0.0134526	chr5:55424842-55535078	-	hsa:8611	Phosphatidic acid phosphatase type 2A, isoform CRA_a
TENM4	492.43	270.485	1.82055	0.864373	up	0.000153534	0.0136523	chr11:78653283-79440651	-	hsa:26011	Teneurin-4
RP4-639F20.1	229.375	169.867	1.35032	0.433302	up	0.000155662	0.0137868
BEX5	25.0487	41.9328	0.597353	-0.743344	down	0.000161291	0.0141734	chrx:102153707-102155790	-	hsa:340542	Protein BEX5
CECR1	1331.97	711.495	1.87206	0.90463	up	0.000164135	0.0143289	chr22:17178790-17219585	-	hsa:51816	Adenosine deaminase CECR1
PSAP	55687.6	44381.9	1.25474	0.327385	up	0.00016434	0.0143289	chr10:71816298-71851325	-	hsa:5660	Prosaposin (Variant Gaucher disease and variant metachromatic leukodystrophy), isoform CRA_b
RPL18	9392.23	12713.4	0.738768	-0.436808	down	0.000165541	0.0143776	chr19:48615327-48619418	-	hsa:6141	60S ribosomal protein L18
KLF13	6307.38	4867.32	1.29586	0.373913	up	0.000167007	0.014449	chr15:31326880-31377899	+	hsa:51621	Krueppel-like factor 13
ATXN7L2	203.566	286.838	0.709688	-0.494744	down	0.000170099	0.0146038	chr1:109483939-109492804	+	hsa:127002	ataxin 7-like 2
CYB5R3	15918	11136.3	1.42938	0.515388	up	0.000172381	0.014737	chr22:42617840-42644634	-	hsa:1727	NADH-cytochrome b5 reductase 3
ZDHHC2	929.381	716.219	1.29762	0.375869	up	0.000173322	0.014737	chr8:17184286-17224965	+	hsa:51201	cDNA FLJ10746 fis, clone NT2RP3001679, highly similar to Palmitoyltransferase ZDHHC2 (EC 2.3.1.-)
SH3BGRL2	2290.49	1496.65	1.53041	0.613921	up	0.000173625	0.014737	chr6:79631283-79703652	+	hsa:83699	SH3 domain-binding glutamic acid-rich-like protein 2
RP11-112L6.3	5.46547	2.26597	2.41198	1.27022	up	0.000175185	0.0148134
RP11-20I23.13	158.728	210.586	0.753744	-0.407853	down	0.000175935	0.0148208
AKIRIN2	1229.66	950.409	1.29382	0.371634	up	0.000180373	0.0150522	chr6:87674860-87702267	-	hsa:55122	Akirin-2
SLC24A3	1794.93	1049.78	1.70981	0.773833	up	0.000180691	0.0150522	chr20:19212646-19722897	+	hsa:57419	Sodium/potassium/calcium exchanger 3
AC003956.1	9.66695	16.1687	0.597882	-0.742068	down	0.000181924	0.0150984	chr19:15114974-15125799	-	hsa:10994	Acetolactate synthase-like protein
SESN1	4537.9	2193.95	2.06837	1.0485	up	0.000188029	0.0154903	chr6:108986437-109008988	-	hsa:27244	cDNA FLJ78318, highly similar to Homo sapiens sestrin 1 (SESN1), mRNA
SDPR	9708.78	5790.22	1.67676	0.745673	up	0.0001914	0.0157102	chr2:191834305-191847280	-	hsa:8436	Serum deprivation-response protein
CCL22	57.8541	20.5503	2.81525	1.49326	up	0.000192828	0.0157696	chr16:57358783-57366190	+	hsa:6367	C-C motif chemokine 22
MS4A7	2627.36	1413.04	1.85937	0.894811	up	0.000194195	0.0158219	chr11:60378485-60395954	+	hsa:58475	Membrane-spanning 4-domains, subfamily A, member 7, isoform CRA_c
RASSF4	4434.73	2329.71	1.90356	0.928698	up	0.000194879	0.0158219	chr10:44959765-44994728	+	hsa:83937	Ras association domain family 4 isoform a variant
RP13-1039J1.3	9.78179	3.45695	2.8296	1.5006	up	0.000195921	0.0158491
RP11-95D17.1	81.3669	117.216	0.694164	-0.526652	down	0.000200083	0.0161276
ARPP19	5477.5	4286.71	1.27779	0.353647	up	0.000201736	0.0162025	chr15:52547235-52569016	-	hsa:10776	cAMP-regulated phosphoprotein 19
PROSER2-AS1	38.7007	25.0909	1.54242	0.625199	up	0.000204058	0.0163305	chr10:11849608-11894710	-	hsa:219731	PROSER2 antisense RNA 1
FIZ1	389.724	510.661	0.763175	-0.389915	down	0.000204959	0.0163387	chr19:55591376-55598510	-	hsa:84922	Flt3-interacting zinc finger protein 1
RP11-977G19.12	15.0888	21.9856	0.686306	-0.543076	down	0.000205619	0.0163387
CLDN2	40.5213	98.9141	0.409661	-1.2875	down	0.000206867	0.0163798	chrx:106918360-106930861	+	hsa:9075	Claudin-2
ESRP2	74.4247	133.773	0.556353	-0.845929	down	0.000210741	0.016574	chr16:68229390-68236175	-	hsa:80004	Epithelial splicing regulatory protein 2
ZSCAN22	189.166	231.19	0.818227	-0.289428	down	0.000211158	0.016574	chr19:58327042-58342336	+	hsa:342945	Zinc finger and SCAN domain-containing protein 22
GRASP	2737.01	1171.56	2.33622	1.22417	up	0.000213761	0.0166897	chr12:52007281-52015889	+	hsa:160622	General receptor for phosphoinositides 1-associated scaffold protein
RPL15	22000.2	26568.4	0.828057	-0.272198	down	0.000220131	0.0171274	chr3:23916804-23920856	+	hsa:6138	60S ribosomal protein L15
ITGB1	49721.5	33833.5	1.46959	0.555417	up	0.000222424	0.0172063	chr10:32900318-32958365	-	hsa:3688	Integrin beta-1
RP11-545G3.1	1.42481	4.16002	0.342502	-1.54582	down	0.000223095	0.0172063
SPATA9	306.194	168.607	1.81603	0.860785	up	0.000223503	0.0172063	chr5:95658315-95683010	-	hsa:83890	Spermatogenesis-associated protein 9
ZEB1	3826.54	2865.2	1.33553	0.417408	up	0.000224217	0.0172063	chr10:31319212-31529814	+	hsa:6935	ZEB1 protein
TPGS2	1865.8	1301	1.43413	0.520174	up	0.000225223	0.0172245	chr18:36779555-36829004	-	hsa:25941	Tubulin polyglutamylase complex subunit 2
RAB3C	146.232	82.9705	1.76245	0.817584	up	0.000226815	0.0172873	chr5:58583112-58851579	+	hsa:115827	Ras-related protein Rab-3C
C18orf42	4.85204	1.26938	3.82237	1.93447	up	0.00023402	0.017776	chr18:5143673-5197256	-	hsa:642597	chromosome 18 open reading frame 42
ZNF512B	1481.88	1792.78	0.826584	-0.274767	down	0.000236368	0.0178937	chr20:63956704-63969241	-	hsa:57473	Zinc finger protein 512B
ABHD17C	61.7011	90.0501	0.685186	-0.545432	down	0.000239066	0.018037	chr15:80695311-80755621	+	hsa:58489	Alpha/beta hydrolase domain-containing protein 17C
GPR155	719.436	516.724	1.3923	0.477472	up	0.000241908	0.0181902	chr2:174431571-174487088	-	hsa:151556	Integral membrane protein GPR155
FREM1	1156.03	762.99	1.51513	0.599442	up	0.000243507	0.0182492	chr9:14734666-14779533	-	hsa:158326	FRAS1-related extracellular matrix protein 1
DIRC2	676.717	520.28	1.30068	0.379267	up	0.000244481	0.0182611	chr3:122795054-122881139	+	hsa:84925	Disrupted in renal carcinoma protein 2
PCDHGA4	87.8417	63.359	1.38641	0.471356	up	0.000249226	0.0184922	chr5:141355025-141512979	+	hsa:56111	Protocadherin gamma-A4
CUZD1	27.7827	46.9886	0.591264	-0.758126	down	0.000253722	0.0187075	chr10:122832155-122846175	-	hsa:50624	CUB and zona pellucida-like domain-containing protein 1
TBC1D3B	182.783	283.709	0.644263	-0.634277	down	0.000254067	0.0187075	chr17:36165711-36176675	-	hsa:414059	TBC1 domain family member 3B
KIAA1161	1660.67	1081	1.53624	0.619404	up	0.000254631	0.0187075	chr9:34366669-34377093	-	hsa:57462	Uncharacterized family 31 glucosidase KIAA1161
FAM173B	436.624	350.761	1.24479	0.315906	up	0.000256346	0.018714	chr5:10225507-10249909	-	hsa:134145	Protein FAM173B
AKTIP	1137.19	899.531	1.2642	0.338222	up	0.000259302	0.018804	chr16:53491706-53503239	-	hsa:64400	AKT-interacting protein
TSPAN6	1294.21	993.115	1.30319	0.382043	up	0.000260264	0.0188129	chrx:100627108-100636857	-	hsa:7105	Tetraspanin 6, isoform CRA_a
GPR68	47.094	77.4601	0.607978	-0.717909	down	0.000265644	0.0190766	chr14:91232532-91244508	-	hsa:8111	G protein-coupled receptor 68, isoform CRA_a
CYFIP2	358.115	536.663	0.667299	-0.583594	down	0.000266757	0.0190766	chr5:157266081-157395598	+	hsa:26999	Cytoplasmic FMR1-interacting protein 2
RP11-23N2.4	229.603	113.434	2.02411	1.01729	up	0.000267317	0.0190766
LNPEP	3588.66	2627.64	1.36573	0.449677	up	0.000269053	0.0190938	chr5:96958452-97029411	+	hsa:4012	cDNA, FLJ94965, highly similar to Homo sapiens leucyl/cystinyl aminopeptidase (LNPEP), mRNA
TLCD2	356.32	192.633	1.84974	0.887321	up	0.000269263	0.0190938	chr17:1702790-1710368	-	hsa:727910	TLC domain-containing protein 2
ZNF335	1149.54	1441.02	0.797721	-0.326043	down	0.000277278	0.0194813	chr20:45948655-45971922	-	hsa:63925	ZNF335 protein
Z83851.4	10.1979	17.5532	0.58097	-0.783464	down	0.000277335	0.0194813	chr22:42160013-42270359	-	hsa:6942	Transcription factor 20 (AR1), isoform CRA_b
GLP2R	928.696	427.786	2.17093	1.11832	up	0.000278835	0.0195255	chr17:9833823-9890952	+	hsa:9340	cDNA, FLJ95022, highly similar to Homo sapiens glucagon-like peptide 2 receptor (GLP2R), mRNA
KCNV2	3.49541	8.12846	0.430021	-1.21752	down	0.000283033	0.0195884	chr9:2717526-2730037	+	hsa:169522	cDNA FLJ59225, highly similar to Potassium voltage-gated channel subfamily V member 2
PEA15	13007.1	9812.02	1.32563	0.406676	up	0.000283438	0.0195884	chr1:160207133-160215372	+	hsa:8682	cDNA, FLJ92023, Homo sapiens phosphoprotein enriched in astrocytes 15 (PEA15),mRNA
ELOVL6	222.883	333.19	0.668935	-0.580061	down	0.000284106	0.0195884	chr4:110049073-110198615	-	hsa:79071	Elongation of very long chain fatty acids protein 6
LEP	27130.3	7777.9	3.48813	1.80245	up	0.000289171	0.0197371	chr7:128241278-128257629	+	hsa:3952	Leptin
PTPN11	7504.4	4911.98	1.52778	0.611433	up	0.000290937	0.0197371	chr12:112418947-112509918	+	hsa:5781	Protein tyrosine phosphatase-2
DYNC1LI2	5296.3	3985.53	1.32888	0.410213	up	0.000291807	0.0197371	chr16:66720896-66751622	-	hsa:1783	Dynein, cytoplasmic 1, light intermediate chain 2, isoform CRA_a
MAP2K1	1509.27	1136.35	1.32818	0.409453	up	0.000292317	0.0197371	chr15:66386844-66491544	+	hsa:5604	Mitogen-activated protein kinase kinase 1, isoform CRA_a
PTPRM	5647.34	3913.74	1.44295	0.529022	up	0.000293188	0.0197371	chr18:7567302-8406861	+	hsa:5797	Protein-tyrosine-phosphatase
AC004463.6	33.1742	51.9078	0.6391	-0.645886	down	0.000293308	0.0197371	chr22:19175575-19178863	-	hsa:6576	Tricarboxylate transport protein, mitochondrial
RP11-108P20.1	27.7866	41.1288	0.675598	-0.565763	down	0.000300015	0.020128
ARL6IP5	6395.7	5235.66	1.22157	0.288731	up	0.00030177	0.0201633	chr3:69084939-69106088	+	hsa:10550	ADP-ribosylation-like factor 6 interacting protein 5, isoform CRA_a
BHMT2	2223.37	1295.33	1.71644	0.77942	up	0.000302341	0.0201633	chr5:79069724-79090074	+	hsa:23743	Betaine-homocysteine methyltransferase 2, isoform CRA_c
AFAP1L1	2347.73	1680.49	1.39705	0.482383	up	0.000304335	0.020236	chr5:149271838-149341805	+	hsa:134265	Actin filament-associated protein 1-like 1
ANKRD30A	33.2775	9.19887	3.61756	1.85502	up	0.000309131	0.0204941	chr10:37125742-37235820	+	hsa:91074	Ankyrin repeat domain-containing protein 30A
MARK1	682.47	468.483	1.45677	0.542771	up	0.000311899	0.020556	chr1:220528183-220664457	+	hsa:4139	cDNA FLJ58728, highly similar to Serine/threonine-protein kinase MARK1 (EC 2.7.11.1)
IGSF21	57.5981	20.1865	2.8533	1.51263	up	0.000319179	0.0209625	chr1:18107746-18378483	+	hsa:84966	Immunoglobulin superfamily member 21
PKD1L1	236.361	139.741	1.69142	0.758237	up	0.000319939	0.0209625	chr7:47774652-47948474	-	hsa:168507	Polycystic kidney disease protein 1-like 1
GPR37L1	19.5417	29.0163	0.673474	-0.570306	down	0.000321698	0.0209643	chr1:202122901-202129506	+	hsa:9283	cDNA FLJ53885, highly similar to Endothelin B receptor-like protein 2
COL6A5	0.660219	5.44262	0.121305	-3.04328	down	0.000321836	0.0209643	chr3:130345516-130484846	+	hsa:256076	Collagen alpha-5(VI) chain
ARID3C	1.42948	4.0521	0.352775	-1.50318	down	0.000327539	0.0212739	chr9:34621458-34628014	-	hsa:138715	AT-rich interactive domain-containing protein 3C
FGF12	41.7493	25.9585	1.60831	0.685542	up	0.000329464	0.0213371	chr3:192139244-192363695	-	hsa:2257	Fibroblast growth factor 12
RPS21	2856.58	3853.76	0.741246	-0.431976	down	0.000333254	0.0214693	chr20:62387065-62388520	+	hsa:6227	40S ribosomal protein S21
MEGF8	3702.01	2771.73	1.33563	0.417522	up	0.000333421	0.0214693	chr19:42325609-42378769	+	hsa:1954	Multiple epidermal growth factor-like domains protein 8
GUCY2C	87.5428	63.9652	1.3686	0.4527	up	0.000334546	0.0214799	chr12:14612632-14696585	-	hsa:2984	Heat-stable enterotoxin receptor
CD8A	203.267	347.449	0.585026	-0.773427	down	0.00033619	0.0215238	chr2:86784605-86791714	-	hsa:925	CD8 antigen, alpha polypeptide (P32), isoform CRA_c
CYP2D7P1	29.7552	39.4328	0.754581	-0.406252	down	0.000341926	0.0218287	chr22:42126499-42130881	-	hsa:1565	Nonfunctional cytochrome P450 family 2 subfamily D polypeptide 6
MAST4	3754	2653.71	1.41463	0.50042	up	0.000342999	0.021835	chr5:66596382-67169598	+	hsa:375449	cDNA FLJ50564, moderately similar to Microtubule-associated serine/threonine-protein kinase 1 (EC 2.7.11.1)
C22orf29	525.391	724.301	0.725377	-0.463197	down	0.000349785	0.0221482	chr22:19846138-19854848	-	hsa:79680	Protein Bop
PCDH19	361.104	205.605	1.7563	0.812536	up	0.000351968	0.0222166	chrx:100291644-100410273	-	hsa:57526	cDNA FLJ39272 fis, clone OCBBF2010709, highly similar to Protocadherin-19
STAMBPL1	259.604	399.67	0.649546	-0.622497	down	0.000365704	0.022862	chr10:88879368-88923487	+	hsa:57559	cDNA FLJ33359 fis, clone BRACE2005243, highly similar to AMSH-like protease (EC 3.1.2.15)
NEDD9	4317.28	2222.33	1.94268	0.958047	up	0.000366274	0.022862	chr6:11183298-11382348	-	hsa:4739	Enhancer of filamentation 1
IMPDH2	3599.19	4619.5	0.779128	-0.360067	down	0.000371932	0.0230384	chr3:49024325-49029634	-	hsa:3615	cDNA FLJ61601, highly similar to Inosine-5'-monophosphate dehydrogenase 2 (EC 1.1.1.205)
CREG1	5852.51	4623.13	1.26592	0.340186	up	0.00037215	0.0230384	chr1:167541013-167553819	-	hsa:8804	cDNA PSEC0065 fis, clone NT2RP2000997, highly similar to Protein CREG1
AGAP4	1222.62	1496.89	0.816778	-0.291985	down	0.000372184	0.0230384	chr10:45825592-45854808	-	hsa:119016	Arf-GAP with GTPase, ANK repeat and PH domain-containing protein 4
AMIGO2	657.207	927.273	0.708753	-0.496646	down	0.000375701	0.023192	chr12:47076600-47079951	-	hsa:347902	Adhesion molecule with Ig-like domain 2, isoform CRA_a
CEL	55.4798	88.6853	0.625581	-0.676732	down	0.0003775	0.0232391	chr9:133061978-133071863	+	hsa:1056	cDNA FLJ51297, highly similar to Bile salt-activated lipase (EC 3.1.1.3)
IGSF1	499.603	172.977	2.88827	1.53021	up	0.000380265	0.0233451	chrx:131273506-131289429	-	hsa:3547	Immunoglobulin superfamily member 1
CALCOCO2	7438.01	5619.5	1.32361	0.404474	up	0.000385612	0.0235845	chr17:48830988-48865245	+	hsa:10241	Calcium-binding and coiled-coil domain-containing protein 2
USP18	529.413	351.984	1.50408	0.588883	up	0.000386607	0.0235845	chr22:18149954-18177397	+	hsa:11274	Ubl carboxyl-terminal hydrolase 18
IL17RB	66.7324	108.516	0.614954	-0.70145	down	0.000389991	0.0236827	chr3:53846550-53865800	+	hsa:55540	Interleukin-17 receptor B
EFCAB5	10.4757	5.59329	1.87291	0.905278	up	0.000391567	0.0237141	chr17:29941605-30093696	+	hsa:374786	EF-hand calcium-binding domain-containing protein 5
RP11-91K11.2	2.30272	0.436324	5.27753	2.39986	up	0.000403629	0.0243787
RP11-554A11.6	70.4154	119.563	0.588939	-0.763809	down	0.00040641	0.0244808
KIF5B	6631.37	4765.49	1.39154	0.476684	up	0.000412774	0.0247974	chr10:32009010-32056443	-	hsa:3799	Kinesin-like protein
HCG25	11.7858	17.4757	0.674408	-0.568307	down	0.000415992	0.0249239	chr6:33249536-33254890	+	hsa:414765	HLA complex group 25 (non-protein coding)
KLHL41	8.6098	17.6417	0.488036	-1.03494	down	0.000417931	0.0249733	chr2:169509702-169526262	+	hsa:10324	Kelch-like protein 41
ZNF837	66.3772	93.7421	0.708083	-0.498009	down	0.000428139	0.0255153	chr19:58367623-58381022	-	hsa:116412	Zinc finger protein 837
UPK1A	21.5048	7.8579	2.73671	1.45244	up	0.000429678	0.0255242	chr19:35666516-35678485	+	hsa:11045	Uroplakin-1a
OSBPL1A	4864.88	3940.73	1.23451	0.303941	up	0.000430567	0.0255242	chr18:24162053-24397882	-	hsa:114876	Oxysterol-binding protein-related protein 1
STARD8	2304.94	1661.95	1.38689	0.47185	up	0.00043673	0.0258143	chrx:68693640-68725842	+	hsa:9754	StAR-related lipid transfer protein 8
RP11-325F22.3	110.728	190.736	0.580531	-0.784556	down	0.000437765	0.0258143
ATP9A	7858.28	5563.28	1.41253	0.498278	up	0.000439539	0.0258509	chr20:51596775-51768369	-	hsa:10079	Probable phospholipid-transporting ATPase IIA
ERICH2	20.8685	36.6267	0.569761	-0.81157	down	0.000441982	0.0259265	chr2:170771018-170798971	+	hsa:285141	glutamate-rich 2
NTS	8.82631	28.7913	0.306561	-1.70575	down	0.000448318	0.0261634	chr12:85874295-85882992	+	hsa:4922	Neurotensin, isoform CRA_a
CAPN9	23.7283	9.96568	2.381	1.25157	up	0.000449319	0.0261634	chr1:230747343-230801772	+	hsa:10753	cDNA, FLJ94200, highly similar to Homo sapiens calpain 9 (nCL-4) (CAPN9), mRNA
LCK	157.004	250.223	0.627459	-0.672407	down	0.000449523	0.0261634	chr1:32274113-32286165	+	hsa:3932	cDNA FLJ40708 fis, clone THYMU2026904, highly similar to Proto-oncogene tyrosine-protein kinase LCK (EC 2.7.10.2)
MYH3	197.467	301.391	0.655186	-0.610025	down	0.000450798	0.0261696	chr17:10628526-10656225	-	hsa:4621	Myosin-3
KB-1460A1.1	10.4132	4.44243	2.34404	1.22899	up	0.00045252	0.0262017
ANKRD54	476.448	592.936	0.80354	-0.315557	down	0.000460803	0.0266125	chr22:37830854-37844215	-	hsa:129138	Ankyrin repeat domain-containing protein 54
ZNF74	224.548	293.551	0.764938	-0.386586	down	0.000467448	0.0269269	chr22:20394115-20408463	+	hsa:7625	cDNA FLJ75153, highly similar to Homo sapiens zinc finger protein 74 (Cos52), mRNA
RP11-290F24.6	24.3993	53.2898	0.45786	-1.12702	down	0.000472304	0.0271369
EHBP1	2647.53	2014.2	1.31443	0.394437	up	0.000474487	0.0271926	chr2:62706313-63046487	+	hsa:23301	EH domain-binding protein 1
CTD-2147F2.1	1.08475	3.65207	0.297024	-1.75135	down	0.000480519	0.0274343
LPP-AS2	133.112	93.4705	1.42411	0.510061	up	0.000493625	0.028074	chr3:188151206-188154088	-	hsa:339929	LPP antisense RNA 2
AC104667.3	0.554626	2.33392	0.237638	-2.07317	down	0.000495522	0.0281105	chr2:237487219-237555318	+	hsa:79083	Melanophilin, isoform CRA_c
PLCXD2	13.6516	6.19592	2.20332	1.13968	up	0.000500173	0.0283027	chr3:111674676-111846447	+	hsa:257068	PI-PLC X domain-containing protein 2
TBC1D26	4.65829	8.75502	0.532071	-0.91031	down	0.000504092	0.0283843	chr17:15732277-15744784	+	hsa:353149	Uncharacterized protein
LINC00242	28.2199	46.6322	0.605159	-0.724614	down	0.000504148	0.0283843	chr6:169788790-169798825	-	hsa:401288	long intergenic non-protein coding RNA 242
AC097495.2	8.04088	2.1228	3.78786	1.92138	up	0.000512359	0.0287207	chr2:68865481-68871517	-	hsa:27302	Bone morphogenetic protein 10
RP11-674P19.2	10.343	22.2245	0.465386	-1.1035	down	0.00051331	0.0287207
AC005498.3	15.7696	8.74973	1.80229	0.849835	up	0.000516921	0.0287207	chr19:56539016-56552082	+	hsa:140612	cDNA FLJ76998, highly similar to Homo sapiens zinc finger protein 28 homolog (mouse), mRNA
DLG1	2367.19	1913.33	1.23721	0.307092	up	0.000517822	0.0287207	chr3:197042560-197184131	-	hsa:1739	Disks large homolog 1
FAM83B	1.68994	6.07061	0.278381	-1.84487	down	0.00051842	0.0287207	chr6:54846687-54942943	+	hsa:222584	family with sequence similarity 83, member B
RP11-459F6.3	17.1489	23.7312	0.722631	-0.468669	down	0.000519507	0.0287207
BCAT2	526.211	792.441	0.664038	-0.590663	down	0.000520376	0.0287207	chr19:48795062-48811063	-	hsa:587	Branched-chain-amino-acid aminotransferase, mitochondrial
EIF4E1B	0.833013	5.98747	0.139126	-2.84554	down	0.000538779	0.0296633	chr5:176630682-176646641	+	hsa:253314	Eukaryotic translation initiation factor 4E type 1B
RP1-18D14.7	105.701	63.4858	1.66495	0.735478	up	0.000542247	0.0297811
RPL10A	14391	19228	0.748441	-0.41804	down	0.000552209	0.030254	chr6:35468401-35470781	+	hsa:4736	60S ribosomal protein L10a
CLK2	1747.37	2140.74	0.816246	-0.292925	down	0.000561788	0.030629	chr1:155262868-155273490	-	hsa:1196	CDC-like kinase 2, isoform CRA_a
COQ4	944.122	1191.16	0.792608	-0.335321	down	0.000576874	0.0312953	chr9:128322512-128334072	+	hsa:51117	cDNA FLJ58433, highly similar to Ubiquinone biosynthesis protein COQ4 homolog
LIME1	288.791	419.004	0.689232	-0.536939	down	0.00057728	0.0312953	chr20:63736626-63739107	+	hsa:54923	Lck-interacting transmembrane adapter 1
C12orf73	133.796	166.243	0.804822	-0.313258	down	0.000579759	0.0312953	chr12:103950202-103957215	-	hsa:728568	Uncharacterized protein C12orf73
QTRT1	1377.09	1759.84	0.782509	-0.353821	down	0.000580991	0.0312953	chr19:10701436-10713367	+	hsa:81890	Queuine tRNA-ribosyltransferase
RMDN1	2118.89	1642.04	1.2904	0.36782	up	0.00058464	0.0314163	chr8:86474960-86508686	-	hsa:51115	Regulator of microtubule dynamics protein 1
RPL3	44742.9	59699.4	0.74947	-0.416058	down	0.000590026	0.0316299	chr22:39312882-39319665	-	hsa:6122	cDNA FLJ35376 fis, clone SKMUS2004044, highly similar to Homo sapiens ribosomal protein L3 (RPL3), transcript variant 2, mRNA
C8orf82	675.136	826.879	0.816488	-0.292497	down	0.000593336	0.031703	chr8:144526219-144529074	-	hsa:414919	chromosome 8 open reading frame 82
KLF9	10433.8	6453.72	1.61671	0.69306	up	0.000596971	0.0317742	chr9:70384597-70414657	-	hsa:687	Kruppel-like factor 9, isoform CRA_a
THAP11	496.684	629.504	0.789008	-0.341888	down	0.000609557	0.0323018	chr16:67842310-67844195	+	hsa:57215	THAP domain-containing protein 11
RLTPR	107.936	158.803	0.679682	-0.557068	down	0.000609768	0.0323018	chr16:67645161-67656509	+	hsa:146206	Leucine-rich repeat-containing protein 16C
CCRL2	192.354	103.037	1.86684	0.900601	up	0.000622682	0.0329081	chr3:46407230-46409523	+	hsa:9034	Alpha-helix coiled-coil rod homologue
TCHH	34.5847	12.9664	2.66726	1.41536	up	0.000624865	0.0329458	chr1:152106317-152115454	-	hsa:7062	Trichohyalin
GM2A	1967.61	1578.04	1.24687	0.318316	up	0.000629612	0.032997	chr5:151253052-151270394	+	hsa:2760	cDNA FLJ51277, highly similar to Ganglioside GM2 activator
EVA1A	27.8154	51.5517	0.539562	-0.890139	down	0.000629842	0.032997	chr2:75492318-75569722	-	hsa:84141	Protein eva-1 homolog A
SOX17	2744.13	884.966	3.10084	1.63266	up	0.000630253	0.032997	chr8:54457935-54460896	+	hsa:64321	SOX17 protein
CD164	17550.8	12458.5	1.40874	0.494409	up	0.000642781	0.0335745	chr6:109366514-109382559	-	hsa:8763	Sialomucin core protein 24
RP11-12A2.3	40.1111	21.6594	1.85191	0.889011	up	0.000645334	0.0336294
GPT	408.302	748.683	0.54536	-0.874719	down	0.000647351	0.0336563	chr8:144504082-144507172	+	hsa:2875	cDNA FLJ50023, highly similar to Alanine aminotransferase 1 (EC 2.6.1.2)
DNAJB7	28.8859	11.0676	2.60996	1.38403	up	0.000653404	0.033814	chr22:40859549-40862126	-	hsa:150353	DnaJ homolog subfamily B member 7
RP11-105N14.1	14.9865	7.78564	1.92489	0.944773	up	0.000667949	0.0344871
FOXO3	7929.78	3790.67	2.09192	1.06483	up	0.000671833	0.0346079	chr6:108560866-108684768	+	hsa:2309	Forkhead box protein O3
ATP2A3	765.743	1045.5	0.73242	-0.449257	down	0.000675708	0.0347277	chr17:3923869-3964464	-	hsa:489	Calcium-transporting ATPase
POLR2H	927.048	1191.01	0.778369	-0.361473	down	0.00068231	0.0348273	chr3:184361714-184368594	+	hsa:5437	DNA-directed RNA polymerases I, II, and III subunit RPABC3
AC004160.4	36.5925	19.4753	1.87892	0.909901	up	0.000686317	0.0349523	chr7:11370435-11832197	-	hsa:221981	Thrombospondin type-1 domain-containing protein 7A
SMKR1	5.82732	13.5476	0.430137	-1.21713	down	0.000689558	0.0349636	chr7:129502479-129512932	+	hsa:100287482	small lysine-rich protein 1
CERS3	4.00295	7.95502	0.503198	-0.990802	down	0.000690326	0.0349636	chr15:100400395-100544286	-	hsa:204219	LAG1 longevity assurance homolog 3 (S. cerevisiae), isoform CRA_b
UVRAG	2259.48	1660.97	1.36034	0.443965	up	0.000691221	0.0349636	chr11:75815167-76133882	+	hsa:7405	cDNA FLJ77656, highly similar to Homo sapiens UV radiation resistance associated gene (UVRAG), mRNA
RP11-42I10.1	11.25	5.93439	1.89573	0.922755	up	0.000696515	0.0350956
NPY1R	4103.3	2327.52	1.76295	0.817988	up	0.000697564	0.0350956	chr4:163323964-163333018	-	hsa:4886	cDNA FLJ57072, highly similar to Neuropeptide Y receptor type 1
PCDHGA3	77.3348	47.8391	1.61656	0.692928	up	0.000702447	0.0351894	chr5:141344034-141346523	+	hsa:56112	Protocadherin gamma-A3
PRKCQ	51.1467	88.6409	0.577011	-0.79333	down	0.000703537	0.0351894	chr10:6393596-6515525	-	hsa:5588	Protein kinase C theta type
ZFAS1	1232.5	1617.42	0.762013	-0.392113	down	0.000712044	0.0354411	chr20:49278178-49289260	+	hsa:441951	ZNFX1 antisense RNA 1
DPT	28248.5	18350.9	1.53935	0.622321	up	0.000712585	0.0354411	chr1:168695457-168729204	-	hsa:1805	Dermatopontin
SLAIN2	2229.92	1858.06	1.20014	0.263198	up	0.000715506	0.0354411	chr4:48341480-48426201	+	hsa:57606	HCG17415, isoform CRA_a
HBP1	2887.08	2403.15	1.20137	0.264683	up	0.000716477	0.0354411	chr7:107169773-107202517	+	hsa:26959	HMG-box transcription factor 1, isoform CRA_a
RP11-419J16.1	9.21505	3.69188	2.49603	1.31964	up	0.000720334	0.0355534
RAMP1	81.9344	320.611	0.255557	-1.96828	down	0.000722448	0.0355748	chr2:237859544-237912114	+	hsa:10267	Receptor activity-modifying protein 1
THAP7	422.886	525.456	0.804798	-0.313301	down	0.000723943	0.0355748	chr22:20999772-21002115	-	hsa:80764	THAP domain-containing protein 7
SLC15A5	33.3885	16.9513	1.96967	0.977957	up	0.000729982	0.0357149	chr12:16188485-16277685	-	hsa:729025	Solute carrier family 15 member 5
RP11-989F5.1	4.00097	0.857521	4.66574	2.22211	up	0.000740849	0.0361676
JPH3	12.9999	22.7012	0.572651	-0.804272	down	0.000747214	0.0363201	chr16:87602887-87698156	+	hsa:57338	cDNA FLJ30924 fis, clone FEBRA2006521, highly similar to Junctophilin-3
KIAA0922	1104.81	1453.48	0.76011	-0.39572	down	0.000755969	0.0365967	chr4:153466346-153636711	+	hsa:23240	Transmembrane protein 131-like
NDRG1	21553.5	16019.1	1.34549	0.42813	up	0.000756392	0.0365967	chr8:133237171-133297304	-	hsa:10397	cDNA FLJ42719 fis, clone BRAMY3010492, highly similar to Protein NDRG1
TSC22D1	11040.3	7200.66	1.53324	0.616579	up	0.000757804	0.0365967	chr13:44432143-44576565	-	hsa:8848	TSC22 domain family, member 1, isoform CRA_a
ELMO1	935.337	669.361	1.39736	0.4827	up	0.000764024	0.0368177	chr7:36852906-36986266	-	hsa:9844	cDNA FLJ77700, highly similar to Homo sapiens engulfment and cell motility 1 (ELMO1), transcript variant 1, mRNA
NOL12	557.642	701.041	0.795448	-0.330161	down	0.000767544	0.0368826	chr22:37686337-37693478	+	hsa:79159	Nucleolar protein 12
PGBD2	179.315	244.187	0.734333	-0.445494	down	0.000768662	0.0368826	chr1:248906243-248919146	+	hsa:267002	piggyBac transposable element derived 2
NPY5R	702.098	392.967	1.78666	0.837265	up	0.00077113	0.0369219	chr4:163343910-163352388	+	hsa:4889	Neuropeptide Y receptor type 5
SLC35A3	1071.97	881.791	1.21568	0.28176	up	0.000772858	0.0369258	chr1:99969789-100026979	+	hsa:23443	UDP-N-acetylglucosamine transporter
CXCL14	5021.76	2924.76	1.71699	0.779878	up	0.000781395	0.037182	chr5:135570679-135579279	-	hsa:9547	C-X-C motif chemokine 14
RP11-522I20.3	125.205	84.8618	1.4754	0.561107	up	0.000781659	0.037182
IMPAD1	6000.57	4262.17	1.40787	0.493511	up	0.000783198	0.037182	chr8:56957929-56993871	-	hsa:54928	Inositol monophosphatase domain containing 1, isoform CRA_a
CRTAC1	29.3048	66.3069	0.441958	-1.17802	down	0.000788176	0.0372995	chr10:97879626-98030828	-	hsa:55118	Cartilage acidic protein 1
LACE1	163.587	127.698	1.28105	0.357328	up	0.000789003	0.0372995	chr6:108319724-108525548	+	hsa:246269	Lactation elevated protein 1
YAP1	6004.4	4915.85	1.22144	0.288579	up	0.000792101	0.0373672	chr11:102110461-102233423	+	hsa:10413	Yes-associated protein isoform 9
ELMO3	205.601	272.986	0.753158	-0.408976	down	0.000794557	0.0374043	chr16:67199125-67204024	+	hsa:79767	Engulfment and cell motility protein 3
EVI2A	163.877	97.3565	1.68327	0.751263	up	0.000796936	0.0374376	chr17:31316410-31321749	-	hsa:2123	Protein EVI2A
OSGIN2	1647.49	1161.53	1.41838	0.504243	up	0.000805515	0.0376826	chr8:89902534-89927868	+	hsa:734	Oxidative stress-induced growth inhibitor 2
TBC1D9	2804.56	2169.16	1.29292	0.370638	up	0.000809959	0.0377854	chr4:140620782-140756317	-	hsa:23158	TBC1 domain family member 9
FTL	143232	90701.3	1.57917	0.659163	up	0.000811084	0.0377854	chr19:48965309-48966879	+	hsa:2512	Ferritin light chain
TPRN	205.528	289.988	0.708745	-0.496661	down	0.000817488	0.0380047	chr9:137191617-137200711	-	hsa:286262	Taperin
RP11-407N17.5	16.3568	8.8056	1.85755	0.893399	up	0.000825914	0.0382852
GAS2	38.0011	60.3032	0.630168	-0.666191	down	0.000827506	0.0382852	chr11:22674773-22813001	+	hsa:2620	Growth arrest-specific protein 2
DHRS9	170.955	75.9171	2.25187	1.17112	up	0.000828647	0.0382852	chr2:169081107-169096167	+	hsa:10170	cDNA, FLJ93721, highly similar to Homo sapiens NADP-dependent retinol dehydrogenase/reductase (RDHL),transcript variant C, mRNA
RP4-612B15.3	109.383	79.5777	1.37455	0.458956	up	0.000838108	0.0386426
MUTYH	352.631	433.239	0.81394	-0.297005	down	0.000841292	0.0387098	chr1:45329242-45340115	-	hsa:4595	cDNA FLJ53724, highly similar to A/G-specific adenine DNA glycosylase (EC 3.2.2.-)
RP1-92O14.3	61.3832	35.1035	1.74863	0.806229	up	0.000846968	0.0388911
HDAC9	411.741	270.896	1.51992	0.603995	up	0.000853796	0.0391245	chr7:18495746-18668843	+	hsa:9734	Histone deacetylase 9
AP001362.1	78.1347	95.4861	0.818284	-0.289327	down	0.000862159	0.039427	chr11:65576038-65592645	+	hsa:254102	EH domain-binding protein 1-like protein 1
RP11-353M9.1	3.49834	0.65697	5.32496	2.41277	up	0.000865877	0.0395164
RP11-103G8.2	14.9267	22.8516	0.653201	-0.614402	down	0.000867707	0.0395195
KIRREL	4001.94	5296.01	0.755651	-0.404208	down	0.000871115	0.0395942	chr1:157993273-158100262	+	hsa:55243	Kin of IRRE-like protein 1
AKR1C2	14778.2	8006.89	1.84568	0.884152	up	0.000879552	0.0398433	chr10:4999911-5004014	-	hsa:1646	Aldo-keto reductase family 1 member C2
SNX18	1586.63	1209.38	1.31193	0.391692	up	0.000883739	0.0398433	chr5:54517763-54546586	+	hsa:112574	Sorting nexin-18
SLFNL1	34.4761	55.9362	0.616348	-0.698183	down	0.00088436	0.0398433	chr1:41015597-41021725	-	hsa:200172	Schlafen-like protein 1
FOXC2	20.9057	33.287	0.628045	-0.671059	down	0.00088638	0.0398433	chr16:86567251-86568933	+	hsa:2303	Truncated forkhead box C2
SSH2	1935.8	1230.83	1.57276	0.6533	up	0.000888212	0.0398433	chr17:29625938-29711027	-	hsa:85464	cDNA FLJ34113 fis, clone FCBBF3008938, highly similar to Protein phosphatase Slingshot homolog 2
SIT1	30.6489	46.9341	0.653021	-0.614799	down	0.000889906	0.0398433	chr9:35649298-35650950	-	hsa:27240	SHP-2 interacting transmembrane adaptor protein
RP11-95O2.5	6.15221	11.376	0.540808	-0.886811	down	0.000889912	0.0398433
FGD2	1172.51	647.437	1.811	0.856783	up	0.000890821	0.0398433	chr6:37005818-37029069	+	hsa:221472	cDNA FLJ75636, highly similar to Homo sapiens FYVE, RhoGEF and PH domain containing 2, mRNA
SHMT2	1175.05	1563.25	0.751669	-0.41183	down	0.000894044	0.0399078	chr12:57229573-57234935	+	hsa:6472	Serine hydroxymethyltransferase, mitochondrial
GOLGA8G	5.05457	9.04992	0.558521	-0.840316	down	0.000907803	0.0404414	chr15:28519611-28532997	-	hsa:283768	cDNA FLJ60986, moderately similar to Homo sapiens golgi autoantigen, golgin subfamily a, 8A (GOLGA8A), transcript variant 3, mRNA
FAAH2	33.652	61.4054	0.54803	-0.867673	down	0.000910888	0.0404984	chrx:57286578-57452361	+	hsa:158584	Uncharacterized protein
OLAH	21.2479	28.5527	0.744165	-0.426306	down	0.00091983	0.0407935	chr10:15043896-15073852	+	hsa:55301	S-acyl fatty acid synthase thioesterase, medium chain
RNF11	4583.87	3662.1	1.25171	0.323896	up	0.000921168	0.0407935	chr1:51236273-51273447	+	hsa:26994	RING finger protein 11
SMYD2	1079.97	868.192	1.24394	0.314912	up	0.000938279	0.0414694	chr1:214281252-214337133	+	hsa:56950	SMYD2 protein
C7orf63	328.166	467.479	0.70199	-0.510477	down	0.000941591	0.0415338	chr7:90255424-90310360	+	hsa:79846	cilia and flagella associated protein 69
AMPD3	524.344	333.829	1.5707	0.651405	up	0.000947529	0.0417136	chr11:10450321-10507579	+	hsa:272	cDNA FLJ55301, highly similar to AMP deaminase 3 (EC 3.5.4.6)
PHF21B	8.09636	17.6469	0.458799	-1.12407	down	0.000959903	0.0421599	chr22:44881162-45009928	-	hsa:112885	cDNA FLJ34161 fis, clone FCBBF3014229, highly similar to PHD finger protein 21B
APOM	46.3473	63.3279	0.731863	-0.450354	down	0.000972605	0.0423416	chr6:31652410-31658210	+	hsa:55937	Apolipoprotein M
SAMD3	59.9605	90.865	0.659886	-0.599711	down	0.000972615	0.0423416	chr6:130144315-130215649	-	hsa:154075	Sterile alpha motif domain-containing protein 3
EPB49	1979.54	1231.15	1.60787	0.685153	up	0.00097699	0.0424271	chr8:22056979-22082525	+	hsa:2039	Dematin variant
CD3D	67.8961	103.732	0.654531	-0.611466	down	0.000986591	0.0427612	chr11:118339074-118342744	-	hsa:915	cDNA, FLJ92244, Homo sapiens CD3D antigen, delta polypeptide (TiT3 complex) (CD3D),mRNA
GFOD1	1733.82	1161.88	1.49226	0.577498	up	0.00099044	0.0428451	chr6:13363355-13487637	-	hsa:54438	Glucose-fructose oxidoreductase domain-containing protein 1
SIDT1	228.107	111.451	2.04671	1.03331	up	0.00100209	0.0431824	chr3:113532411-113627639	+	hsa:54847	cDNA FLJ52305, highly similar to SID1 transmembrane family member 1
GPR160	165.978	129.036	1.28629	0.36322	up	0.00100516	0.0432314	chr3:170077102-170085388	+	hsa:26996	Probable G-protein coupled receptor 160
ZNF692	1108.82	1443.66	0.768062	-0.380705	down	0.00100726	0.0432388	chr1:248850004-248859116	-	hsa:55657	Zinc finger protein 692
ATF7IP	1244.38	890.469	1.39744	0.482789	up	0.00102231	0.0438012	chr12:14365632-14502935	+	hsa:55729	Activating transcription factor 7 interacting protein, isoform CRA_a
TIMP4	8623.85	4935.76	1.74722	0.805059	up	0.00102939	0.0438908	chr3:12153068-12159351	-	hsa:7079	Metalloproteinase inhibitor 4
RPS6KL1	348.367	221.289	1.57427	0.65468	up	0.00103028	0.0438908	chr14:74905643-74923255	-	hsa:83694	cDNA FLJ58323, highly similar to Ribosomal protein S6 kinase-like 1 (EC 2.7.11.1)
SORBS1	54895	34690.8	1.58241	0.662121	up	0.00103864	0.044163	chr10:95311773-95441180	-	hsa:10580	cDNA FLJ53322, highly similar to Homo sapiens sorbin and SH3 domain containing 1 (SORBS1), transcript variant 5, mRNA
AFF2	553.104	244.634	2.26094	1.17692	up	0.00104201	0.0442223	chrx:148500619-149000663	+	hsa:2334	AF4/FMR2 family member 2
INHBB	2964.35	1309.63	2.2635	1.17855	up	0.00104631	0.0443207	chr2:120346143-120351807	+	hsa:3625	Inhibin beta B chain
CBS	196.451	342.613	0.573389	-0.802414	down	0.00106311	0.0449476	chr21:43053191-43075930	-	hsa:875	Cystathionine beta-synthase
ZNF579	372.506	538.39	0.691888	-0.531389	down	0.00107696	0.0452628	chr19:55577525-55580845	-	hsa:163033	Zinc finger protein 579
ARMC2	247.921	185.843	1.33403	0.415794	up	0.00107865	0.0452628	chr6:108858232-108973983	+	hsa:84071	armadillo repeat containing 2
GRB14	411.768	159.865	2.57572	1.36498	up	0.00108255	0.0453166	chr2:164492813-164568550	-	hsa:2888	cDNA, FLJ93646, highly similar to Homo sapiens growth factor receptor-bound protein 14 (GRB14), mRNA
CD163	10777.4	4296.06	2.50867	1.32692	up	0.00108398	0.0453166	chr12:7471171-7503808	-	hsa:9332	Scavenger receptor cysteine-rich type 1 protein M130
AGPAT9	208.394	644.568	0.323308	-1.62902	down	0.00109387	0.0456452	chr4:83535914-83605875	+	hsa:84803	Uncharacterized protein
ZNF713	38.6781	58.2336	0.664188	-0.590337	down	0.00109795	0.0457302	chr7:55912638-55940740	+	hsa:349075	Zinc finger protein 713
ACTR5	290.084	359.43	0.807066	-0.309241	down	0.00111326	0.0462817	chr20:38748294-38772191	+	hsa:79913	Actin-related protein 5
AC009120.6	90.3228	114.903	0.786081	-0.347251	down	0.00112667	0.0467088	chr16:74296775-74306288	+	hsa:5713	cDNA, FLJ96428, highly similar to Homo sapiens proteasome (prosome, macropain) 26S subunit, non-ATPase, 7 (Mov34 homolog) (PSMD7), mRNA
DLGAP2	65.4131	121.264	0.539428	-0.890497	down	0.00113037	0.0467253	chr8:927021-1708476	+	hsa:9228	Disks large-associated protein 2
RNASE6	597.267	331.112	1.80382	0.851058	up	0.00113678	0.0467253	chr14:20781051-20782467	+	hsa:6039	RNASE6 protein
CDKN2B	2338.21	1481.48	1.57829	0.658361	up	0.00113753	0.0467253	chr9:22002903-22009313	-	hsa:1030	Cyclin-dependent kinase inhibitor 2B (P15, inhibits CDK4), isoform CRA_b
CDK3	613.807	780.081	0.786851	-0.345838	down	0.00113809	0.0467253	chr17:76000906-76005999	+	hsa:1018	Cyclin-dependent kinase 3, isoform CRA_a
ADRB2	485.165	340.617	1.42437	0.510326	up	0.00113852	0.0467253	chr5:148826593-148828634	+	hsa:154	Beta-2 adrenergic receptor
CTD-3116E22.7	10.7882	18.5583	0.581313	-0.782613	down	0.00114069	0.0467286
ITPRIP	2307.01	1348.55	1.71074	0.774618	up	0.00116262	0.0475296	chr10:104312135-104328257	-	hsa:85450	Inositol 1,4,5-trisphosphate receptor-interacting protein
TFDP2	1469.42	1094.72	1.34228	0.424683	up	0.00116448	0.0475296	chr3:141949547-142149493	-	hsa:7029	Transcription factor Dp-2
ALAD	5877.69	3966.04	1.48201	0.567551	up	0.00116709	0.0475493	chr9:113386312-113401311	-	hsa:210	Delta-aminolevulinic acid dehydratase
AC004988.1	2.62455	0.512367	5.1224	2.35682	up	0.00117223	0.0476721	chr7:40134976-40860767	+	hsa:79783	cDNA FLJ56814
RP11-160E2.11	8.47221	20.9163	0.405053	-1.30382	down	0.00117703	0.0477804
hsa-mir-296	4.04085	8.09351	0.49927	-1.00211	down	0.00118378	0.0478968
DNAJB4	2333.11	1547.9	1.50728	0.591943	up	0.00118417	0.0478968	chr1:78004952-78017314	+	hsa:11080	cDNA FLJ50816, highly similar to DnaJ homolog subfamily B member 4
ZNHIT2	61.9773	92.6246	0.669124	-0.579655	down	0.00118765	0.0479136	chr11:65116403-65117698	-	hsa:741	Zinc finger HIT domain-containing protein 2
RP11-594C13.1	0.19156	6.28358	0.0304857	-5.03572	down	0.00118886	0.0479136
SIRPD	5.2757	0.846479	6.23252	2.63982	up	0.00119803	0.0481269	chr20:1534251-1558843	-	hsa:128646	Signal-regulatory protein delta
HPD	75.1313	44.2587	1.69755	0.763455	up	0.00119845	0.0481269	chr12:121839527-121888611	-	hsa:3242	4-hydroxyphenylpyruvate dioxygenase
RP11-13N13.2	3.00593	7.5949	0.395782	-1.33722	down	0.00120088	0.0481382
RP4-773N10.4	228.158	283.885	0.803698	-0.315275	down	0.00120662	0.0482819
SWAP70	3160.08	2427.66	1.3017	0.380397	up	0.00121967	0.0487174	chr11:9664077-9752957	+	hsa:23075	cDNA FLJ39540 fis, clone PUAEN2008314, highly similar to Switch-associated protein 70
KIAA1715	1361.28	1060.65	1.28344	0.360018	up	0.00122561	0.0488673	chr2:175927757-175967762	-	hsa:80856	Protein lunapark
RP11-227G15.2	3.77793	6.87993	0.549123	-0.864799	down	0.0012401	0.0491627
CTC-503J8.6	1287.98	1722.41	0.747778	-0.419319	down	0.00124183	0.0491627
DYNC1H1	10695	8833.5	1.21074	0.275883	up	0.00124341	0.0491627	chr14:101964528-102050798	+	hsa:1778	cDNA FLJ52684, highly similar to Dynein heavy chain, cytosolic
RP5-1057J7.6	328.851	579.552	0.567422	-0.817507	down	0.00124399	0.0491627
RP3-340I3.1	22.6092	6.06563	3.72744	1.89818	up	0.00125183	0.049354
CCDC142	257.889	317.942	0.811117	-0.302018	down	0.00125417	0.049354	chr2:74472832-74483230	-	hsa:84865	coiled-coil domain containing 142
DARS2	722.121	600.878	1.20178	0.265168	up	0.00125543	0.049354	chr1:173824581-173858542	+	hsa:55157	Aspartyl-tRNA synthetase 2 (Mitochondrial), isoform CRA_b
PELO	824.828	589.042	1.40029	0.485722	up	0.00126111	0.0494904	chr5:52787940-52802617	+	hsa:53918	HCG2002731, isoform CRA_a
DOCK7	1337.2	1101.6	1.21388	0.279624	up	0.00127313	0.0498747	chr1:62584105-62688368	-	hsa:85440	DOCK7 protein
C3orf67	16.1899	10.4293	1.55236	0.634459	up	0.00127956	0.0499352	chr3:58742006-59050050	-	hsa:200844	chromosome 3 open reading frame 67
NEXN	2903.08	1487.68	1.95141	0.964514	up	0.00128187	0.0499352	chr1:77888624-77946324	+	hsa:91624	cDNA FLJ55951, highly similar to Homo sapiens nexilin (F actin binding protein) (NEXN), mRNA
RP11-32D16.1	20.1187	7.54637	2.666	1.41468	up	0.00128388	0.0499352
TMEM54	586.286	394.28	1.48698	0.572387	up	0.0012846	0.0499352	chr1:32894595-32901352	-	hsa:113452	Transmembrane protein 54
LIPH	4.56386	11.9216	0.382823	-1.38525	down	0.00128582	0.0499352	chr3:185507782-185552581	-	hsa:200879	Mutant lipase H
SELM	1153.97	1651.24	0.698849	-0.516948	down	0.00129875	0.0502634	chr22:31104777-31107565	-	hsa:140606	Selenoprotein M
RPS8	14789.1	19726.8	0.749696	-0.415622	down	0.00130291	0.0503372	chr1:44775574-44778740	+	hsa:6202	40S ribosomal protein S8
CPED1	5069.81	3405.63	1.48865	0.574008	up	0.00130526	0.0503411	chr7:120989391-121261918	+	hsa:79974	Cadherin-like and PC-esterase domain-containing protein 1
FNBP1L	1982.49	1319.85	1.50206	0.586945	up	0.0013227	0.0509261	chr1:93448131-93554661	+	hsa:54874	Formin-binding protein 1-like
SMCR5	1.13996	4.08881	0.2788	-1.8427	down	0.00133155	0.0510951	chr17:17776686-17779529	-	hsa:140771	Smith-Magenis syndrome chromosome region, candidate 5 (non-protein coding)
EEF2K	3344.61	2050.08	1.63145	0.706158	up	0.00133548	0.0511546	chr16:22206271-22288745	+	hsa:29904	Eukaryotic elongation factor 2 kinase
RP11-299L17.3	2.54424	6.7674	0.375955	-1.41137	down	0.00134047	0.051258
PIGB	338.455	274.23	1.2342	0.303575	up	0.00135344	0.0516658	chr15:55318935-55355648	+	hsa:9488	cDNA, FLJ95561, highly similar to Homo sapiens phosphatidylinositol glycan, class B (PIGB), mRNA
GZMA	94.5892	148.25	0.63804	-0.64828	down	0.00137332	0.0522468	chr5:55102646-55110252	+	hsa:3001	Granzyme A
PIK3R1	11625.7	7359.34	1.57972	0.659668	up	0.00137731	0.0523097	chr5:68290639-68301821	+	hsa:5295	cDNA FLJ44373 fis, clone TRACH3009455, highly similar to Phosphatidylinositol 3-kinase regulatory subunit alpha
WDR41	1242.1	1030.2	1.20569	0.269859	up	0.00139201	0.0527503	chr5:77426652-77492507	-	hsa:55255	WD repeat-containing protein 41
ZC3H6	974.547	714.397	1.36415	0.448005	up	0.00139378	0.0527503	chr2:112310020-112335496	+	hsa:376940	Zinc finger CCCH domain-containing protein 6
PCDHGB4	145.744	99.8255	1.45999	0.545961	up	0.00139597	0.0527503	chr5:141387885-141390296	+	hsa:8641	Protocadherin gamma-B4
GPR182	7.40244	16.4377	0.450332	-1.15094	down	0.00139979	0.0528055	chr12:56994571-56996685	+	hsa:11318	G-protein coupled receptor 182
CTB-41I6.1	11.3701	4.0048	2.83912	1.50544	up	0.00140703	0.0529716	chr17:8965826-8968423	+	hsa:101928235	uncharacterized LOC101928235
KIF1C	10936.8	7667.86	1.42632	0.512297	up	0.00140913	0.0529716	chr17:4997991-5024703	+	hsa:10749	Kinesin-like protein KIF1C
TPRG1-AS1	40.0081	20.0242	1.99798	0.998543	up	0.00141128	0.0529716				TPRG1 antisense RNA 1
ABCD2	863.019	528.462	1.63308	0.707591	up	0.00142998	0.0535045	chr12:39551220-39620041	-	hsa:225	ATP-binding cassette sub-family D member 2
RP11-490N5.2	4.79582	1.7391	2.75763	1.46343	up	0.00143026	0.0535045
AC096772.6	392.677	292.647	1.34181	0.424179	up	0.00144013	0.0537735	chr2:207711774-207756174	+	hsa:151195	Cyclin-Y-like protein 1
CACNA2D4	269.167	209.549	1.28451	0.361213	up	0.00144273	0.0537735	chr12:1791957-1918637	-	hsa:93589	Voltage-dependent calcium channel subunit alpha-2/delta-4
FMN1	246.132	118.78	2.07217	1.05114	up	0.00144487	0.0537735	chr15:32765544-33194733	-	hsa:342184	Formin-1
CACNB2	130.22	190.881	0.682206	-0.55172	down	0.00144705	0.0537735	chr10:18260655-18541759	+	hsa:783	cDNA FLJ57842, highly similar to Voltage-dependent L-type calcium channel subunit beta-2
CAD	1585.47	1906.36	0.831674	-0.265911	down	0.00145473	0.0538914	chr2:27217506-27243792	+	hsa:790	CAD protein
PLVAP	7751.87	4756.85	1.62962	0.704539	up	0.0014565	0.0538914	chr19:17351455-17377328	-	hsa:83483	Plasmalemma vesicle-associated protein
RP4-647C14.3	24.0408	9.21176	2.60979	1.38394	up	0.00145743	0.0538914
PTGIR	217.092	343.893	0.631278	-0.663652	down	0.00146467	0.0540696	chr19:46611328-46625118	-	hsa:5739	cDNA, FLJ96290, highly similar to Homo sapiens prostaglandin I2 (prostacyclin) receptor (IP) (PTGIR), mRNA
TNFRSF21	5948.99	3886.39	1.53072	0.614213	up	0.00147281	0.0542292	chr6:47231527-47309947	-	hsa:27242	Tumor necrosis factor receptor superfamily, member 21, isoform CRA_a
METAP1D	480.272	583.346	0.823306	-0.280499	down	0.00147401	0.0542292	chr2:171999897-172080859	+	hsa:254042	Methionine aminopeptidase 1D, mitochondrial
CA7	4.62838	9.08397	0.509511	-0.972816	down	0.00147625	0.0542292	chr16:66847136-66854149	+	hsa:766	Carbonic anhydrase 7
FAM13A	6076.06	3514.24	1.72898	0.789924	up	0.00148397	0.0544234	chr4:88725954-89057195	-	hsa:10144	Protein FAM13A
RAB6B	884.075	674.086	1.31152	0.391236	up	0.00148701	0.0544458	chr3:133824235-133895847	-	hsa:51560	Ras-related protein Rab-6B
RP11-2C24.4	118.838	160.913	0.738523	-0.437285	down	0.00149667	0.0545303
JAK1	10904.9	8885.89	1.22722	0.295393	up	0.00149819	0.0545303	chr1:64833229-64966910	-	hsa:3716	Jak1 isoform B
CD2	177.22	257.847	0.687309	-0.54097	down	0.00149905	0.0545303	chr1:116754464-116769229	+	hsa:914	cDNA FLJ59767, highly similar to T-cell surface antigen CD2
LRP1	62015.1	46797.7	1.32517	0.406182	up	0.00150166	0.0545369	chr12:57128499-57213359	+	hsa:4035	Prolow-density lipoprotein receptor-related protein 1
HAUS7	43.2317	67.3428	0.641964	-0.639435	down	0.00153356	0.0553791	chrx:153447665-153495525	-	hsa:55559	HAUS augmin-like complex subunit 7
FAM21A	1293.65	1045.05	1.23789	0.307883	up	0.00153926	0.0553834	chr10:50067850-50133509	+	hsa:387680	WASH complex subunit FAM21A
SOX30	10.8892	5.98676	1.81888	0.863047	up	0.0015398	0.0553834	chr5:157625679-157652420	-	hsa:11063	Transcription factor SOX-30
RP11-17M16.1	9.21872	4.70449	1.95956	0.970527	up	0.00154469	0.0554027
RP11-304N14.2	5.4066	9.25964	0.583889	-0.776234	down	0.00154972	0.0554729
SCAPER	652.635	514.216	1.26919	0.343903	up	0.00156735	0.0558792	chr15:76348185-76861944	-	hsa:49855	S phase cyclin A-associated protein in the endoplasmic reticulum
RPL35A	9529.68	11879.8	0.802178	-0.318006	down	0.00156744	0.0558792	chr3:197950190-197955851	+	hsa:6165	60S ribosomal protein L35a
LBH	1047.25	1585.87	0.660361	-0.598673	down	0.00156855	0.0558792	chr2:30231531-30260033	+	hsa:81606	Protein LBH
LRCOL1	17.1422	31.0391	0.552279	-0.856531	down	0.00157328	0.0559589	chr12:132603086-132609018	-	hsa:100507055	Leucine-rich colipase-like protein 1
P2RY12	186.437	90.3874	2.06265	1.0445	up	0.0015785	0.0559881	chr3:151336843-151384812	-	hsa:64805	cDNA FLJ76055, highly similar to Homo sapiens purinergic receptor P2Y, G-protein coupled, 12 (P2RY12), transcript variant 1, mRNA
RP11-99L13.2	0.283052	2.2389	0.126424	-2.98365	down	0.0015791	0.0559881
HYAL2	5542.13	2835.59	1.95449	0.966795	up	0.00158377	0.0560648	chr3:50317790-50322850	-	hsa:8692	Hyaluronidase-2
L3MBTL2	638.991	767.644	0.832405	-0.264643	down	0.00159024	0.0561226	chr22:41205309-41231271	+	hsa:83746	cDNA FLJ31881 fis, clone NT2RP7002829, highly similar to Lethal(3)malignant brain tumor-like 2 protein
CCSER2	1830.49	1486.38	1.23151	0.300428	up	0.00159041	0.0561226	chr10:84393848-84518517	+	hsa:54462	Putative uncharacterized protein DKFZp686O11112
FRMD5	14.6125	29.6643	0.492594	-1.02153	down	0.0016056	0.0565696	chr15:43870764-44195231	-	hsa:84978	cDNA FLJ41022 fis, clone ASTRO1000009, highly similar to FERM domain-containing protein 5
PTOV1	501.201	620.116	0.808238	-0.307148	down	0.00161444	0.0567026	chr19:49851126-49860742	+	hsa:53635	Prostate tumor-overexpressed gene 1 protein
TMEM230	4965.5	4053.02	1.22514	0.292943	up	0.00161797	0.0567377	chr20:5099838-5113087	-	hsa:29058	Transmembrane protein 230
PRR24	511.021	641.671	0.796391	-0.328452	down	0.0016247	0.0568068	chr19:47274885-47275723	+	hsa:255783	Putative transmembrane protein INAFM1
AC004019.13	146.398	55.7127	2.62772	1.39381	up	0.00162501	0.0568068	chr22:17369784-17554145	+	hsa:27443	Cat eye syndrome critical region protein 2
TSHZ2	3156.22	2400.56	1.31478	0.394826	up	0.00162876	0.0568494	chr20:52972407-53495330	+	hsa:128553	Teashirt homolog 2
CTB-50E14.6	171.857	119.303	1.44051	0.526582	up	0.00164152	0.0570838
PLEKHG3	1495.59	2371.34	0.630695	-0.664986	down	0.00164312	0.0570838	chr14:64704475-64744342	+	hsa:26030	Pleckstrin homology domain-containing family G member 3
FAM53B	1993.2	1468	1.35776	0.441233	up	0.00165077	0.0572607	chr10:124619294-124744361	-	hsa:9679	Protein FAM53B
RP11-467M13.1	382.799	474.196	0.807259	-0.308896	down	0.00167616	0.0579619
RP11-293M10.5	14.9762	8.08849	1.85154	0.888727	up	0.00168539	0.0581915
ESYT2	7181.66	5910.88	1.21499	0.280945	up	0.00169581	0.0584609	chr7:158730998-158829628	-	hsa:57488	Extended synaptotagmin-2
ITSN1	10267.1	7411.33	1.38532	0.470219	up	0.00170509	0.0586627	chr21:33642400-33888500	+	hsa:6453	Intersectin 1 short form variant 4
CARD6	1025.56	733.376	1.39841	0.483788	up	0.0017069	0.0586627	chr5:40841308-40855354	+	hsa:84674	cDNA FLJ56560, highly similar to Caspase recruitment domain-containing protein 6
FAM198B	5797.84	3441.77	1.68455	0.752365	up	0.0017169	0.0588827	chr4:158124580-158173050	-	hsa:51313	Protein FAM198B
C21orf59	173.747	213.399	0.814189	-0.296564	down	0.00171855	0.0588827	chr21:32601674-32612603	-	hsa:56683	UPF0769 protein C21orf59
WDR5	1251.78	1644.33	0.761272	-0.393516	down	0.00172264	0.0589326	chr9:134139792-134159972	+	hsa:11091	WD repeat-containing protein 5
PEX5L	102.594	194.57	0.527285	-0.923346	down	0.00172527	0.0589328	chr3:179794958-179974220	-	hsa:51555	PEX5-related protein
PDZD2	6433.49	4438.21	1.44957	0.535625	up	0.00173892	0.0593086	chr5:31936100-32110932	+	hsa:23037	PDZ domain-containing protein 2
RP11-723D22.3	44.4421	18.1466	2.44906	1.29223	up	0.00174395	0.0593897
CEP104	1553.34	1287.34	1.20663	0.270983	up	0.00175103	0.059507	chr1:3814783-3855975	-	hsa:9731	Glycine-, glutamate-, thienylcyclohexylpiperidine-binding protein, isoform CRA_c
CRYAB	30453.7	15498.4	1.96496	0.974498	up	0.00175925	0.0595169	chr11:111908626-111911749	-	hsa:1410	Crystallin, alpha B, isoform CRA_c
NOTCH4	5973.23	3881.18	1.53902	0.622015	up	0.00176097	0.0595169	chr6:32194843-32224067	-	hsa:4855	cDNA FLJ77085, highly similar to Homo sapiens Notch homolog 4 (Drosophila), mRNA
CTD-3222D19.7	33.0938	56.4835	0.585903	-0.771267	down	0.00176498	0.0595628
PQBP1	878.402	1113.09	0.789157	-0.341615	down	0.00177134	0.0596875	chrx:48897912-48903143	+	hsa:10084	Polyglutamine-binding protein 1
TSEN54	452.666	572.899	0.790132	-0.339835	down	0.00177965	0.0598775	chr17:75516528-75524739	+	hsa:283989	cDNA FLJ40264 fis, clone TESTI2026233, highly similar to tRNA-splicing endonuclease subunit Sen54
CSRP1	5218.54	7142.47	0.730634	-0.452779	down	0.00178722	0.0600062	chr1:201483530-201507259	-	hsa:1465	cDNA FLJ16406 fis, clone UTERU2026142, highly similar to Cysteine and glycine-rich protein 1
UBE2D4	702.224	518.863	1.35339	0.436577	up	0.00179748	0.0602062	chr7:43926981-43956131	+	hsa:51619	Ubiquitin-conjugating enzyme E2D 4 (Putative), isoform CRA_e
CDK20	301.654	437.109	0.690112	-0.535097	down	0.00182016	0.0608748	chr9:87966441-87974780	-	hsa:23552	Cell cycle related kinase, isoform CRA_e
SCUBE1	541.08	107.006	5.05652	2.33814	up	0.00183372	0.0611124	chr22:43203223-43343388	-	hsa:80274	Signal peptide, CUB and EGF-like domain-containing protein 1
GP5	3.12478	7.44918	0.41948	-1.25333	down	0.00183426	0.0611124	chr3:194394821-194399266	-	hsa:2814	Platelet glycoprotein V
RPL29	14775.4	19421.9	0.760759	-0.394488	down	0.00183544	0.0611124	chr3:51993628-51995942	-	hsa:6159	Ribosomal protein L29, isoform CRA_a
WRAP53	222.541	271.471	0.81976	-0.286726	down	0.00184309	0.0612287	chr17:7687440-7703502	+	hsa:55135	Telomerase Cajal body protein 1
C17orf64	9.0844	4.41396	2.0581	1.04132	up	0.00184454	0.0612287	chr17:60421898-60431426	+	hsa:124773	chromosome 17 open reading frame 64
M1AP	144.118	82.995	1.73647	0.796155	up	0.00184713	0.0612287	chr2:74557883-74648338	-	hsa:130951	Meiosis 1 arrest protein
KCNK15	83.6808	146.171	0.572487	-0.804686	down	0.00185125	0.0612461	chr20:44745847-44752313	+	hsa:60598	Potassium channel subfamily K member 15
NKG7	127.629	195.64	0.652368	-0.616242	down	0.00186036	0.0613947	chr19:51371620-51372721	-	hsa:4818	Protein NKG7
HOXA7	78.1102	55.9041	1.39722	0.482557	up	0.00186947	0.061424	chr7:27153716-27156677	-	hsa:3204	Homeobox protein Hox-A7
KCNK5	240.883	437.01	0.551205	-0.859338	down	0.00189158	0.0619576	chr6:39188971-39229208	-	hsa:8645	Potassium channel, subfamily K, member 5, isoform CRA_a
AKR7L	12.9595	22.9193	0.56544	-0.822554	down	0.00189369	0.0619576	chr1:19265982-19274074	-	hsa:246181	Aflatoxin B1 aldehyde reductase member 4
RP11-16M8.2	821.313	415.789	1.97531	0.982079	up	0.00189589	0.0619576
MYRFL	54.2106	9.72104	5.57663	2.47939	up	0.0018997	0.0619576	chr12:69908517-69958722	+	hsa:196446	Myelin regulatory factor-like protein
RP11-326F20.5	103.94	69.6338	1.49266	0.577885	up	0.00189978	0.0619576
TLN1	27273.9	22166.8	1.23039	0.299116	up	0.00190231	0.0619576	chr9:35697337-35732395	-	hsa:7094	Talin-1
C7orf55-LUC7L2	569.491	688.84	0.82674	-0.274494	down	0.00191115	0.0619819	chr7:139341132-139423457	+	hsa:100996928	Putative RNA-binding protein Luc7-like 2
FAM214A	2519.53	1585.78	1.58883	0.667966	up	0.00191118	0.0619819	chr15:52581321-52679372	-	hsa:56204	family with sequence similarity 214, member A
LIMCH1	6939.72	4566.9	1.51957	0.603662	up	0.00191135	0.0619819	chr4:41360785-41700044	+	hsa:22998	cDNA FLJ58365, weakly similar to LIM domain only protein 7
RP11-736K20.5	427.21	268.181	1.59299	0.671741	up	0.00191862	0.0620381
SNHG10	118.3	155.33	0.761604	-0.392887	down	0.00193245	0.0623952	chr14:95532912-95534872	-	hsa:283596	small nucleolar RNA host gene 10 (non-protein coding)
CLMP	2796.93	1915.33	1.46028	0.546248	up	0.0019354	0.0624005	chr11:123072312-123195299	-	hsa:79827	CXADR-like membrane protein
SVIP	279.613	360.789	0.775003	-0.367726	down	0.00194197	0.0625224	chr11:22822052-22829836	-	hsa:258010	Small VCP/p97-interacting protein
GRIN2D	78.3102	51.7558	1.51307	0.597479	up	0.00195886	0.0628292	chr19:48394875-48444931	+	hsa:2906	Glutamate receptor ionotropic, NMDA 2D
GPR25	0.898224	3.6322	0.247295	-2.0157	down	0.00195977	0.0628292	chr1:200872955-200874178	+	hsa:2848	Probable G-protein coupled receptor 25
CHIT1	126.934	27.2925	4.65087	2.2175	up	0.00195991	0.0628292	chr1:203216079-203229732	-	hsa:1118	Chitotriosidase-1
LCMT2	214.43	298.316	0.718801	-0.476336	down	0.00196946	0.0629957	chr15:43327776-43330622	-	hsa:9836	cDNA FLJ76457, highly similar to Homo sapiens leucine carboxyl methyltransferase 2 (LCMT2), mRNA
MOCS3	162.804	213.169	0.763731	-0.388864	down	0.00197357	0.0629957	chr20:50958814-50961863	+	hsa:27304	Adenylyltransferase and sulfurtransferase MOCS3
ZNF202	408.785	592.263	0.690209	-0.534895	down	0.00197532	0.0629957	chr11:123724289-123741655	-	hsa:7753	Zinc finger protein 202, isoform CRA_a
C9orf84	23.2071	33.9856	0.682851	-0.550357	down	0.00197635	0.0629957	chr9:111686621-111794992	-	hsa:158401	chromosome 9 open reading frame 84
ZNF830	412.013	507.184	0.812355	-0.299819	down	0.00198424	0.0631576	chr17:34961530-34963186	+	hsa:91603	Zinc finger protein 830
ITIH3	90.5274	202.438	0.447185	-1.16106	down	0.00203457	0.0644847	chr3:52794768-52809011	+	hsa:3699	cDNA FLJ60769, highly similar to Inter-alpha-trypsin inhibitor heavy chain H3
DNASE2B	12.2721	3.6438	3.36795	1.75187	up	0.00203826	0.0645103	chr1:84398532-84415008	+	hsa:58511	Deoxyribonuclease II beta
ITPK1	4872.97	3374.42	1.44409	0.530163	up	0.00204532	0.0646424	chr14:92936914-93115918	-	hsa:3705	Inositol 1,3,4-triphosphate 5/6 kinase, isoform CRA_a
TBC1D9B	8988.3	7198.75	1.24859	0.320302	up	0.00208046	0.0655682	chr5:179862071-179907856	-	hsa:23061	TBC1 domain family, member 9B (With GRAM domain)
DPYS	59.0882	628.903	0.0939543	-3.4119	down	0.00209231	0.0658036	chr8:104381180-104467053	-	hsa:1807	Dihydropyrimidinase
STK31	22.629	35.4881	0.637651	-0.64916	down	0.00210015	0.0659107	chr7:23710167-23832513	+	hsa:56164	Serine/threonine kinase 31, isoform CRA_a
KIF3B	2181.15	1803.3	1.20954	0.274454	up	0.00210691	0.0660303	chr20:32277651-32335011	+	hsa:9371	Kinesin-like protein KIF3B
RP1-118J21.25	0.752154	3.45123	0.217938	-2.19801	down	0.00211679	0.0661547
RP11-37C7.3	25.3304	48.2997	0.524443	-0.931142	down	0.00212224	0.0662327
TMEM97	144.33	226.078	0.638405	-0.647456	down	0.0021281	0.0663233	chr17:28319095-28328685	+	hsa:27346	Transmembrane protein 97, isoform CRA_a
RP11-6F2.6	3.30223	1.26045	2.61989	1.38951	up	0.00214129	0.0666418
C4BPA	14.3857	137.51	0.104615	-3.25683	down	0.00214678	0.0667199	chr1:207104241-207144972	+	hsa:722	C4b-binding protein alpha chain
FBXW9	131.558	159.785	0.823346	-0.280429	down	0.0021544	0.066864	chr19:12688917-12696775	-	hsa:84261	F-box/WD repeat-containing protein 9
C6orf10	1.98888	0.296816	6.70073	2.74432	up	0.00216715	0.0671668	chr6:32292700-32350022	-	hsa:10665	Uncharacterized protein C6orf10
AQP9	560.489	1390.99	0.402943	-1.31135	down	0.0021804	0.067244	chr15:58138209-58185911	+	hsa:366	cDNA FLJ50860, highly similar to Aquaporin-9
STAB2	117.85	249.008	0.473278	-1.07924	down	0.00218309	0.067244	chr12:103587291-103766724	+	hsa:55576	Stabilin-2
C6orf123	22.4413	41.0663	0.546465	-0.8718	down	0.00218465	0.067244	chr6:167784537-167796859	-	hsa:26238	Uncharacterized protein encoded by LINC01558
HNRNPA1	22762	29119.9	0.781666	-0.355376	down	0.0021926	0.0673889	chr12:54280696-54287087	+	hsa:3178	Heterogeneous nuclear ribonucleoprotein A1, isoform CRA_b
WDR7	717.973	562.374	1.27668	0.352399	up	0.00219537	0.0673889	chr18:56651675-57029797	+	hsa:23335	WD repeat-containing protein 7
MTMR12	2321.25	1876.15	1.23724	0.30713	up	0.00219902	0.0674087	chr5:32227007-32312988	-	hsa:54545	Myotubularin-related protein 12
RPL8	20860.2	27373.9	0.762047	-0.392049	down	0.00221149	0.0674587	chr8:144789769-144792344	-	hsa:6132	cDNA FLJ53750, highly similar to 60S ribosomal protein L8
TMCO6	497.66	629.207	0.790932	-0.338374	down	0.00221218	0.0674587	chr5:140639427-140645404	+	hsa:55374	cDNA FLJ60921
AC017048.4	1.01785	3.08562	0.329868	-1.60004	down	0.0022127	0.0674587
RP11-410E4.1	10.2827	4.64579	2.21333	1.14622	up	0.00222247	0.0676645
CA3	511.584	2264.87	0.225878	-2.14638	down	0.00222825	0.0677238	chr8:85438827-85449040	+	hsa:761	Carbonic anhydrase III, muscle specific, isoform CRA_a
RP11-658F2.8	269.889	338.358	0.797642	-0.326187	down	0.00223046	0.0677238
DHDDS	3287.69	2223.45	1.47865	0.564277	up	0.00223567	0.06779	chr1:26432282-26471306	+	hsa:79947	Dehydrodolichyl diphosphate syntase complex subunit DHDDS
CDH1	100.583	283.556	0.354721	-1.49524	down	0.00225017	0.0680685	chr16:68737292-68835541	+	hsa:999	Cadherin-1
PTPRCAP	240.076	333.001	0.720945	-0.472039	down	0.00225092	0.0680685	chr11:67435510-67437682	-	hsa:5790	Protein tyrosine phosphatase receptor type C-associated protein
C17orf72	180.047	117.354	1.53422	0.617504	up	0.00226169	0.0683019	chr17:63998351-64004285	+	hsa:92340	proline rich 29
OPRL1	182.955	118.561	1.54313	0.625857	up	0.00226724	0.0683773	chr20:64080118-64100643	+	hsa:4987	Nociceptin receptor
CFLAR	6130.52	4266.59	1.43687	0.522925	up	0.00230926	0.0694135	chr2:201118546-201172688	+	hsa:8837	CASP8 and FADD-like apoptosis regulator, isoform CRA_d
USP33	3958.53	2847.08	1.39038	0.475484	up	0.00231089	0.0694135	chr1:77695987-77759879	-	hsa:23032	Ubiquitin carboxyl-terminal hydrolase 33
LRRC39	37.6855	50.4013	0.747709	-0.41945	down	0.00234414	0.0703179	chr1:100148448-100178273	-	hsa:127495	leucine rich repeat containing 39
LDLRAD4	1277.47	757.362	1.68674	0.754234	up	0.00235271	0.0704807	chr18:13278105-13652754	+	hsa:753	Low-density lipoprotein receptor class A domain-containing protein 4
ANKRD40	3864.65	2715.86	1.42299	0.508929	up	0.00236011	0.0705661	chr17:50693190-50707909	-	hsa:91369	Ankyrin repeat domain-containing protein 40
NPM3	141.253	257.454	0.548653	-0.866035	down	0.00236186	0.0705661	chr10:101781325-101783413	-	hsa:10360	Nucleoplasmin-3
RPL7	31791.3	41338.1	0.769056	-0.37884	down	0.00236508	0.0705683	chr8:73290641-73294462	-	hsa:6129	Ribosomal protein L7, isoform CRA_a
PLA2G7	141.956	74.0667	1.9166	0.938547	up	0.00237108	0.0706533	chr6:46704316-46735632	-	hsa:7941	Phospholipase A2, group VII (Platelet-activating factor acetylhydrolase, plasma), isoform CRA_a
ANO2	216.768	151.704	1.42889	0.514897	up	0.0023766	0.0707235	chr12:5562651-5946232	-	hsa:57101	Anoctamin-2
PROX1	140.361	250.58	0.560146	-0.836124	down	0.00239076	0.0710507	chr1:213988771-214041253	+	hsa:5629	cDNA FLJ51261, highly similar to Homeobox prospero-like protein PROX1
CHRM4	10.2548	2.26054	4.53642	2.18155	up	0.00240059	0.071154	chr11:46385090-46386557	-	hsa:1132	Muscarinic acetylcholine receptor M4
TMEM200C	14.7122	30.6235	0.480424	-1.05762	down	0.00241132	0.0713048	chr18:5890185-5892104	-	hsa:645369	Transmembrane protein 200C
KIAA1462	3521.34	2351.55	1.49745	0.582512	up	0.00241204	0.0713048	chr10:30012800-30044826	-	hsa:57608	Junctional protein associated with coronary artery disease
ACVR2A	606.952	743.373	0.816485	-0.292503	down	0.00242808	0.0716041	chr2:147844517-147930827	+	hsa:92	Activin receptor type-2A
USP53	4332.92	1973.12	2.19597	1.13486	up	0.00244583	0.0719606	chr4:119212627-119295518	+	hsa:54532	Inactive ubiquitin carboxyl-terminal hydrolase 53
LYZ	2612.97	1459.92	1.78981	0.839803	up	0.00244707	0.0719606	chr12:69348354-69354233	+	hsa:4069	Lysozyme C
PACSIN3	343.599	523.447	0.656417	-0.607316	down	0.00247255	0.0724638	chr11:47177522-47186459	-	hsa:29763	cDNA FLJ61415, highly similar to Protein kinase C and casein kinase substratein neurons protein 3
CTD-2184D3.6	2.74651	6.66661	0.41198	-1.27935	down	0.00247305	0.0724638
ACRC	139.191	190.611	0.730238	-0.453562	down	0.00247388	0.0724638	chrx:71578024-71613583	+	hsa:93953	Acidic repeat-containing protein
FZD4	19527.7	12595.4	1.55038	0.632622	up	0.00248143	0.07259	chr11:86945675-86955398	-	hsa:8322	Putative G-protein coupled receptor
ZBTB16	3276.52	1448.44	2.2621	1.17766	up	0.00248546	0.0726131	chr11:114060566-114250676	+	hsa:7704	Zinc finger and BTB domain containing 16, isoform CRA_a
PRMT6	293.927	380.279	0.772923	-0.371602	down	0.00252239	0.0734269	chr1:107056645-107059294	+	hsa:55170	Protein arginine N-methyltransferase 6
SIX2	536.128	815.807	0.657175	-0.60565	down	0.00252373	0.0734269	chr2:45005185-45009441	-	hsa:10736	SIX homeobox 2
PAPD5	829.639	591.847	1.40178	0.487258	up	0.00252397	0.0734269	chr16:50152918-50235310	+	hsa:64282	PAP associated domain containing 5, isoform CRA_a
ZFAND5	26506.3	13941.3	1.90127	0.926966	up	0.00252642	0.0734269	chr9:72351425-72365247	-	hsa:7763	Zinc finger, A20 domain containing 2, isoform CRA_a
LTBP2	6271.89	4350.92	1.44151	0.527582	up	0.00253087	0.0734608	chr14:74498183-74612331	-	hsa:4053	Latent-transforming growth factor beta-binding protein 2
FZD10	17.6606	35.2617	0.500845	-0.997565	down	0.00254204	0.0736895	chr12:130162459-130165740	+	hsa:11211	Frizzled homolog 10 (Drosophila)
RCSD1	899.696	611.425	1.47147	0.557261	up	0.00255093	0.0738517	chr1:167630237-167706249	+	hsa:92241	CapZ-interacting protein
AVIL	272.048	419.731	0.648148	-0.625604	down	0.00255809	0.073899	chr12:57796632-57818704	-	hsa:10677	Advillin
SIRPB2	371.609	178.438	2.08257	1.05836	up	0.00255936	0.073899	chr20:1476999-1491553	-	hsa:284759	Signal-regulatory protein beta-2
VARS2	1157.86	1440.65	0.803706	-0.315261	down	0.00256246	0.073899	chr6:30914205-30926459	+	hsa:57176	Valine--tRNA ligase, mitochondrial
MMD	10587.9	6755.77	1.56724	0.648226	up	0.00257648	0.074208	chr17:55392613-55421980	-	hsa:23531	cDNA FLJ51447, highly similar to Monocyte to macrophage differentiation protein
SSPN	675.776	474.763	1.4234	0.509339	up	0.0026021	0.0748497	chr12:26195336-26234777	+	hsa:8082	Nanospan
NLRP11	0.45428	1.84682	0.24598	-2.02339	down	0.00262246	0.0751724	chr19:55785404-55809541	-	hsa:204801	NACHT, LRR and PYD domains-containing protein 11
TARBP2	383.602	495.588	0.774036	-0.369528	down	0.00264898	0.0758089	chr12:53499805-53506431	+	hsa:6895	Tar (HIV-1) RNA binding protein 2, isoform CRA_b
IQCG	456.757	363.461	1.25669	0.329624	up	0.00266902	0.0762849	chr3:197889075-197949925	-	hsa:84223	IQ domain-containing protein G
AMN1	120.649	95.0068	1.26989	0.344708	up	0.00268255	0.076403	chr12:31671137-31729174	-	hsa:196394	antagonist of mitotic exit network 1 homolog (S. cerevisiae)
MAT1A	2.14404	7.28714	0.294223	-1.76502	down	0.002687	0.076403	chr10:80271820-80289957	-	hsa:4143	S-adenosylmethionine synthase isoform type-1
RP11-611L7.1	859.325	1053.05	0.816035	-0.293297	down	0.00268772	0.076403
ACTC1	4.31338	84.2672	0.0511869	-4.28808	down	0.0026902	0.076403	chr15:34788096-34795726	-	hsa:70	cDNA FLJ78096, highly similar to Homo sapiens actin, alpha, cardiac muscle (ACTC), mRNA
TMEM184B	3334.78	2574.14	1.29549	0.3735	up	0.0026992	0.0764737	chr22:38219291-38273005	-	hsa:25829	Transmembrane protein 184B
GJC2	211.981	308.253	0.687684	-0.540182	down	0.00270409	0.0764737	chr1:228149714-228159826	+	hsa:57165	Gap junction gamma-2 protein
RAB4A	962.865	793.7	1.21314	0.27874	up	0.00270634	0.0764737	chr1:229271062-229305894	+	hsa:5867	HRES-1/RAB4 variant
ITGB2	3399.82	2037.7	1.66846	0.738515	up	0.00271851	0.0766243	chr21:44885953-44928838	-	hsa:3689	Integrin beta-2
CCNB3	38.8767	29.043	1.33859	0.420716	up	0.00272954	0.076763	chrx:50284540-50351914	+	hsa:85417	cDNA FLJ77187, highly similar to Homo sapiens cyclin B3 (CCNB3), transcript variant 3, mRNA
MSR1	1455.77	656.826	2.21637	1.1482	up	0.00273028	0.076763	chr8:16107878-16192791	-	hsa:4481	Macrophage scavenger receptor types I and II
METTL7A	12395.4	9802.76	1.26448	0.338549	up	0.002734	0.0767713	chr12:50923811-50932508	+	hsa:25840	Methyltransferase like 7A, isoform CRA_a
RP11-288L9.4	36.6733	17.2814	2.12213	1.08551	up	0.0027424	0.0769108
SOX12	366.856	598.528	0.612931	-0.706204	down	0.00276294	0.0772786	chr20:325571-330228	+	hsa:6666	Transcription factor SOX-12
HFE	785.392	586.302	1.33957	0.42177	up	0.00276419	0.0772786	chr6:26087281-26095241	+	hsa:3077	HFE
QPCTL	151.424	197.331	0.76736	-0.382025	down	0.00276675	0.0772786	chr19:45692483-45703990	+	hsa:54814	Glutaminyl-peptide cyclotransferase-like protein
HAUS5	615.204	765.356	0.803813	-0.315068	down	0.00277134	0.0772786	chr19:35612744-35625349	+	hsa:23354	HAUS augmin-like complex subunit 5
SNX29	1514.99	1119.75	1.35298	0.436138	up	0.00277276	0.0772786	chr16:11976745-12574289	+	hsa:92017	Sorting nexin-29
AC092384.1	0.861021	3.45111	0.249491	-2.00294	down	0.00280514	0.0778806	chr16:88809469-88811934	-	hsa:353	Adenine phosphoribosyltransferase
ACRBP	133.701	97.7695	1.36751	0.45155	up	0.00281641	0.0778806	chr12:6638076-6647414	-	hsa:84519	Acrosin-binding protein
PHKG2	463.415	589.483	0.786138	-0.347145	down	0.00281736	0.0778806	chr16:30748479-30757362	+	hsa:5261	Phosphorylase kinase, gamma 2 (Testis), isoform CRA_a
RP11-534L20.5	0.264713	1.47864	0.179024	-2.48177	down	0.00281869	0.0778806
CUTC	1274.18	869.062	1.46616	0.55204	up	0.00282538	0.077908	chr10:99732201-99756137	+	hsa:51076	cDNA FLJ56751, highly similar to Copper homeostasis protein cutC homolog
RP11-244F12.3	95.8897	61.5918	1.55686	0.638638	up	0.00282663	0.077908
PTPN7	152.204	213.81	0.711864	-0.490326	down	0.00284827	0.078408	chr1:202147013-202161588	-	hsa:5778	Protein-tyrosine-phosphatase
PRRG1	647.31	440.632	1.46905	0.554883	up	0.00285605	0.0784662	chrx:37349330-37457295	+	hsa:5638	Osteocalcin
FAM171A1	1174.28	807.469	1.45427	0.540297	up	0.00285859	0.0784662	chr10:15211643-15371059	-	hsa:221061	Protein FAM171A1
CFLAR-AS1	85.1438	44.0911	1.93109	0.949413	up	0.00287019	0.078625	chr2:201140289-201157792	-	hsa:65072	CFLAR antisense RNA 1
MYOZ1	31.4784	61.6502	0.510597	-0.969742	down	0.00288916	0.079048	chr10:73631612-73641757	-	hsa:58529	Myozenin-1
UCHL1	1965.38	1180.13	1.66539	0.73586	up	0.0028993	0.0792287	chr4:41256881-41268429	+	hsa:7345	Ubiquitin carboxyl-terminal hydrolase isozyme L1
ALOX15B	72.394	9.16397	7.89986	2.98183	up	0.00292961	0.0798411	chr17:8039040-8049134	+	hsa:247	cDNA FLJ76967, highly similar to Homo sapiens arachidonate 15-lipoxygenase, second type (ALOX15B), mRNA
C11orf89	183.064	335.43	0.54576	-0.873663	down	0.00293405	0.0798411			hsa:102724536	proline rich 33
MARCKS	2668.09	3491.81	0.764098	-0.38817	down	0.00293467	0.0798411	chr6:113857348-113863475	+	hsa:4082	Myristoylated alanine-rich C-kinase substrate
CCDC141	108.156	44.4246	2.43459	1.28368	up	0.00293876	0.0798411	chr2:178829757-179050059	-	hsa:285025	Coiled-coil domain-containing protein 141
ARHGEF37	918.457	637.918	1.43977	0.525841	up	0.00294084	0.0798411	chr5:149589532-149634968	+	hsa:389337	Rho guanine nucleotide exchange factor 37
RAD21-AS1	17.3433	10.9262	1.58731	0.666588	up	0.00294309	0.0798411	chr8:116874424-116876868	+	hsa:644660	RAD21 antisense RNA 1
STIM1	3227.96	2611.33	1.23613	0.305835	up	0.00295321	0.0800189	chr11:3855703-4093210	+	hsa:6786	Stromal interaction molecule 1
KIF13B	1149.72	903.894	1.27196	0.347054	up	0.00297137	0.0803148	chr8:29067278-29263093	-	hsa:23303	Kinesin-like protein KIF13B
NOL9	827.551	1003.37	0.82477	-0.277937	down	0.00297652	0.0803148	chr1:6521347-6554598	-	hsa:79707	Polynucleotide 5'-hydroxyl-kinase NOL9
TAL1	862.007	608.131	1.41747	0.503318	up	0.00297847	0.0803148	chr1:47216290-47229771	-	hsa:6886	T-cell acute lymphocytic leukemia protein 1
ALS2CR12	48.9803	35.5624	1.37731	0.461849	up	0.00299885	0.0807671	chr2:201288362-201344224	-	hsa:130540	Amyotrophic lateral sclerosis 2 chromosomal region candidate gene 12 protein
SLC25A16	1276.07	972.5	1.31215	0.391933	up	0.00301556	0.0811196	chr10:68482340-68517265	-	hsa:8034	cDNA FLJ59258, highly similar to Grave disease carrier protein
UBAP1L	118.675	154.974	0.765776	-0.385005	down	0.00302078	0.0811625	chr15:65093004-65106359	-	hsa:390595	ubiquitin associated protein 1-like
ARHGEF6	7359.56	5095.62	1.44429	0.53036	up	0.0030258	0.0811682	chrx:136665549-136747748	-	hsa:9459	cDNA FLJ50776, highly similar to Rho guanine nucleotide exchange factor 6
DACT2	198.047	399.435	0.495819	-1.01212	down	0.00302823	0.0811682	chr6:168292830-168319754	-	hsa:168002	Dapper homolog 2
RP11-95P2.1	57.4976	79.0267	0.727572	-0.458838	down	0.00305085	0.0815945
EPB41	2083.2	1713.92	1.21546	0.281499	up	0.00306332	0.0818152	chr1:28914574-29120041	+	hsa:2035	cDNA FLJ50624
GPR83	13.6912	9.25875	1.47873	0.564361	up	0.00307491	0.082027	chr11:94377311-94401419	-	hsa:10888	Probable G-protein-coupled receptor 83
MYOT	53.831	32.9984	1.63132	0.706043	up	0.00308594	0.0821931	chr5:137867856-137887851	+	hsa:9499	Myotilin
GLYAT	1605	780.741	2.05574	1.03966	up	0.00308848	0.0821931	chr11:58708757-58731974	-	hsa:10249	Glycine-N-acyltransferase
KANK1	7435.29	5400.72	1.37672	0.461239	up	0.00310474	0.0825278	chr9:693415-746103	+	hsa:23189	KN motif and ankyrin repeat domain-containing protein 1
TOE1	195.26	271.092	0.720271	-0.473388	down	0.00311381	0.082671	chr1:45339705-45343382	+	hsa:114034	cDNA FLJ36001 fis, clone TESTI2015213, highly similar to Homo sapiens target of EGR1, member 1 (nuclear) (TOE1), mRNA
RPS6	32272.5	41897.8	0.770267	-0.37657	down	0.00312182	0.0827361	chr9:19376256-19380237	-	hsa:6194	40S ribosomal protein S6
RPSA	14508.2	18727.9	0.774682	-0.368323	down	0.00312572	0.0827361	chr3:39407621-39412542	+	hsa:3921	40S ribosomal protein SA
AC009404.2	83.0081	112.43	0.738308	-0.437706	down	0.00312734	0.0827361	chr2:117949406-118014163	-	hsa:54520	Coiled-coil domain-containing protein 93
KCNIP1	11.4827	23.9189	0.480069	-1.05869	down	0.00315122	0.0832695	chr5:170504036-170736632	+	hsa:30820	Kv channel-interacting protein 1
PMF1	184.885	247.353	0.747454	-0.419944	down	0.00319471	0.0841208	chr1:156212988-156240077	+	hsa:11243	Polyamine-modulated factor 1
GAA	2995.18	2403.07	1.2464	0.317763	up	0.00319899	0.0841208	chr17:80101556-80119880	+	hsa:2548	Glucosidase, alpha acid (Pompe disease, glycogen storage disease type II), isoform CRA_a
RP11-159H22.2	79.6506	47.3996	1.68041	0.74881	up	0.00319996	0.0841208
AC091133.1	25.3051	35.782	0.707201	-0.499807	down	0.0032022	0.0841208	chr17:48997412-49056145	+	hsa:10642	Insulin-like growth factor 2 mRNA binding protein 1, isoform CRA_a
POPDC3	91.5965	29.4249	3.11289	1.63826	up	0.00322925	0.0846329	chr6:105157900-105176255	-	hsa:64208	Popeye domain-containing protein 3
ELN	9859.22	5860.98	1.68218	0.750332	up	0.00323823	0.0847689	chr7:74027789-74069907	+	hsa:2006	cDNA FLJ34913 fis, clone NT2RP7000311, moderately similar to ELASTIN
RP11-603J24.5	31.5215	19.9272	1.58183	0.661599	up	0.00324615	0.0848771
RABL3	1452.5	1162.08	1.24991	0.321829	up	0.00326624	0.0852037	chr3:120686681-120742533	-	hsa:285282	Rab-like protein 3
TIAF1	160.211	206.378	0.776297	-0.365319	down	0.00328003	0.085435	chr17:29073521-29075609	-	hsa:9220	TGFB1-induced anti-apoptotic factor 1
VOPP1	2202.03	1823.93	1.2073	0.271786	up	0.00328274	0.085435	chr7:55470608-55537716	-	hsa:81552	Vesicular, overexpressed in cancer, prosurvival protein 1
NAT14	135.766	198.715	0.68322	-0.549578	down	0.00329477	0.0856487	chr19:55485190-55487568	+	hsa:57106	N-acetyltransferase 14
RPL24	9890.28	13037.7	0.758588	-0.398611	down	0.00332337	0.0862786	chr3:101681090-101686719	-	hsa:6152	60S ribosomal protein L24
RP11-188D8.1	8.0742	14.1437	0.57087	-0.808765	down	0.00336942	0.0872856
ZNF467	668.28	828.414	0.806697	-0.309901	down	0.00337705	0.0873821	chr7:149764182-149773498	-	hsa:168544	Zinc finger protein 467
HLA-DRA	11534.1	7328.99	1.57376	0.654218	up	0.00340156	0.0879071	chr6:32439842-32445046	+	hsa:3122	cDNA, FLJ93608, Homo sapiens major histocompatibility complex, class II, DR alpha(HLA-DRA), mRNA
ZMYND8	1694.72	1263.82	1.34095	0.423252	up	0.00340613	0.0879071	chr20:47209349-47356504	-	hsa:23613	Protein kinase C-binding protein 1
RPL13	26440	35170.3	0.751771	-0.411634	down	0.00340911	0.0879071	chr16:89560711-89566829	+	hsa:6137	cDNA FLJ52458, weakly similar to 60S ribosomal protein L13
RASGEF1B	695.315	433.472	1.60406	0.681728	up	0.00342834	0.0883015	chr4:81426393-81471928	-	hsa:153020	cDNA FLJ76660, highly similar to Homo sapiens RasGEF domain family, member 1B (RASGEF1B), mRNA
MLLT3	442.528	361.441	1.22434	0.292008	up	0.00343416	0.0883497	chr9:20341665-20621987	-	hsa:4300	cDNA FLJ58676, highly similar to Protein AF-9
RPS3	18931.6	24994.1	0.75744	-0.400797	down	0.00344006	0.0884	chr11:75399491-75422302	+	hsa:6188	RPS3 protein
CRYGS	87.139	122.045	0.71399	-0.486023	down	0.00345082	0.0885751	chr3:186538443-186544378	-	hsa:1427	Beta-crystallin S
GORAB	266.493	342.508	0.778063	-0.362041	down	0.00345723	0.0886249	chr1:170532122-170545789	+	hsa:92344	RAB6-interacting golgin
SLC34A2	5.37589	52.5882	0.102226	-3.29016	down	0.00346067	0.0886249	chr4:25656464-25678748	+	hsa:10568	cDNA FLJ78634, highly similar to Homo sapiens solute carrier family 34 (sodium phosphate), member 2 (SLC34A2), mRNA
CCDC125	569.588	440.344	1.29351	0.37129	up	0.00347728	0.0888544	chr5:69282650-69332793	-	hsa:202243	Coiled-coil domain-containing protein 125
AOC2	404.616	266.945	1.51573	0.60001	up	0.00348153	0.0888544	chr17:42844592-42850707	+	hsa:314	Retina-specific copper amine oxidase
AL031666.2	15.2476	7.94256	1.91973	0.940904	up	0.00349228	0.088962	chr20:47209349-47356504	-	hsa:23613	Protein kinase C-binding protein 1
S1PR1	4490.64	2959.02	1.51761	0.601804	up	0.00349471	0.088962	chr1:101236749-101241520	+	hsa:1901	cDNA FLJ58121, highly similar to Sphingosine 1-phosphate receptor Edg-1
FHOD3	133.271	259.154	0.514254	-0.959446	down	0.00349766	0.088962	chr18:36297714-36780056	+	hsa:80206	FH1/FH2 domain-containing protein 3
CSDE1	33765	26595.4	1.26958	0.344352	up	0.00351232	0.0892337	chr1:114716913-114758050	-	hsa:7812	Cold shock domain containing E1, RNA-binding, isoform CRA_a
KIAA1045	34.0676	54.5281	0.624771	-0.6786	down	0.00352655	0.0894021	chr9:34957487-34982544	+	hsa:23349	Protein KIAA1045
CDCA4	151.274	197.077	0.767586	-0.3816	down	0.00352693	0.0894021	chr14:105009573-105021088	-	hsa:55038	Cell division cycle associated 4, isoform CRA_a
ANGPTL2	11311.5	9120.09	1.24028	0.310664	up	0.0035376	0.0895713	chr9:127087349-127122765	-	hsa:23452	Angiopoietin-related protein 2
RP1-50O24.6	60.6197	75.8667	0.799028	-0.323682	down	0.00356774	0.0900354
CCR5	191.723	305.398	0.627781	-0.671666	down	0.00356799	0.0900354	chr3:46370142-46376206	+	hsa:1234	CC chemokine receptor 5
RPS12	11725.4	16008.1	0.732464	-0.44917	down	0.00357289	0.0900577	chr6:132814569-132817564	+	hsa:6206	40S ribosomal protein S12
MARVELD3	9.99369	14.7955	0.675453	-0.566073	down	0.00357885	0.0901067	chr16:71626153-71641965	+	hsa:91862	MARVEL domain-containing protein 3
RP3-483K16.4	21.4161	13.2814	1.61249	0.689291	up	0.00359234	0.0903446
ANXA7	2801.85	2313.64	1.21101	0.276213	up	0.00360574	0.0904634	chr10:73375431-73414083	-	hsa:310	Annexin A7
N4BP3	164.629	229.587	0.717067	-0.479821	down	0.00360917	0.0904634	chr5:178113555-178126106	+	hsa:23138	NEDD4-binding protein 3
INSRR	42.5177	67.7444	0.627619	-0.672038	down	0.00361387	0.0904799	chr1:156840873-156858920	-	hsa:3645	Insulin receptor-related receptor variant
MAGED4B	182.025	324.806	0.56041	-0.835444	down	0.00363099	0.0908071	chrx:52061827-52069272	-	hsa:81557	melanoma antigen family D, 4B
MCAT	281.431	359.818	0.782148	-0.354486	down	0.00363914	0.090872	chr22:43132206-43143397	-	hsa:27349	Malonyl-CoA-acyl carrier protein transacylase, mitochondrial
MYO6	1149.69	942.821	1.21941	0.286189	up	0.00364393	0.090872	chr6:75749176-75916233	+	hsa:4646	Unconventional myosin-VI
HPX	33.3458	44.3191	0.752401	-0.410426	down	0.00364575	0.090872	chr11:6431041-6441018	-	hsa:3263	cDNA FLJ56652, highly similar to Hemopexin
KIF13A	3989.54	3238.66	1.23185	0.300824	up	0.0036604	0.0910374	chr6:17763693-17987623	-	hsa:63971	Kinesin-like protein KIF13A
ST18	4.66376	1.37778	3.38497	1.75915	up	0.0037055	0.092054	chr8:52110836-52409756	-	hsa:9705	Suppression of tumorigenicity 18 protein
PSMG3	249.363	334.319	0.745883	-0.422979	down	0.00375083	0.0928713	chr7:1567332-1570032	-	hsa:84262	proteasome (prosome, macropain) assembly chaperone 3
RPS24	17235.5	22219.4	0.775694	-0.36644	down	0.0037693	0.0930305	chr10:78033861-78053108	+	hsa:6229	40S ribosomal protein S24
SEC61A2	218.066	269.486	0.809192	-0.305446	down	0.00377147	0.0930305	chr10:12129641-12165404	+	hsa:55176	cDNA FLJ32970 fis, clone TESTI2008840, highly similar to Protein transport protein Sec61 subunit alpha isoform 2
KIAA1598	1226.23	896.923	1.36715	0.451169	up	0.00377386	0.0930305	chr10:116883377-117005577	-	hsa:57698	Shootin-1
RASSF1	1845.16	1451.45	1.27125	0.34625	up	0.00377974	0.0930519	chr3:50329786-50338233	-	hsa:11186	cDNA FLJ77196, highly similar to Homo sapiens Ras association (RalGDS/AF-6) domain family 1 (RASSF1), transcript variant C, mRNA
CTD-3185P2.1	17.6968	26.6973	0.662867	-0.593209	down	0.00378318	0.0930519
AC093590.1	3.41322	1.25828	2.7126	1.43968	up	0.00378719	0.0930519
RGS11	1855.67	1303.25	1.42388	0.509825	up	0.00379749	0.0931869	chr16:271292-275941	-	hsa:8786	cDNA FLJ60431, highly similar to Regulator of G-protein signaling 11
TMIGD2	14.3954	9.38939	1.53316	0.616507	up	0.00380516	0.0931869	chr19:4292227-4302431	-	hsa:126259	Transmembrane and immunoglobulin domain-containing protein 2
MEX3A	30.7143	59.7048	0.514436	-0.958936	down	0.00381813	0.0933007	chr1:156072013-156081998	-	hsa:92312	RNA-binding protein MEX3A
RP4-668G5.1	6.17806	11.8521	0.521263	-0.939915	down	0.00382363	0.0933333
SIDT2	5238.84	3919.75	1.33652	0.418485	up	0.00385954	0.0938791	chr11:117179223-117197445	+	hsa:51092	SID1 transmembrane family, member 2, isoform CRA_f
HIPK2	7187.76	4508.11	1.59441	0.673018	up	0.00386272	0.0938791	chr7:139561570-139777894	-	hsa:28996	Homeodomain interacting protein kinase 2
TPT1	95062.2	115407	0.823711	-0.279789	down	0.00386411	0.0938791	chr13:45333471-45341284	-	hsa:7178	Tumor protein, translationally-controlled 1, isoform CRA_a
STAC	39.0861	63.1937	0.618513	-0.693124	down	0.00386694	0.0938791	chr3:36380605-36548004	+	hsa:6769	cDNA FLJ54661, highly similar to SH3 and cysteine-rich domain-containing protein
RP11-497G19.3	12.1876	3.24768	3.7527	1.90793	up	0.00387426	0.093955
GRM2	10.5684	19.0803	0.553888	-0.852334	down	0.00388249	0.0940528	chr3:51707065-51718613	+	hsa:2912	cDNA FLJ78161, highly similar to Homo sapiens glutamate receptor, metabotropic 2 (GRM2), mRNA
RSPO3	4944.52	3367.86	1.46815	0.553996	up	0.00389328	0.0942124	chr6:127118699-127192704	+	hsa:84870	R-spondin-3
CLCN4	370.157	242.332	1.52748	0.611152	up	0.0039287	0.0946001	chrx:10156945-10237660	+	hsa:1183	H(+)/Cl(-) exchange transporter 4
DDX20	356.817	447.766	0.796882	-0.327561	down	0.00393185	0.0946001	chr1:111755568-111767577	+	hsa:11218	DEAD (Asp-Glu-Ala-Asp) box polypeptide 20
TM4SF19	44.4793	17.8745	2.48842	1.31523	up	0.00393338	0.0946001	chr3:196323546-196338420	-	hsa:116211	TM4SF19 protein
SLC26A4-AS1	5.17302	15.3757	0.336441	-1.57158	down	0.00393464	0.0946001	chr7:107656516-107661798	-	hsa:286002	SLC26A4 antisense RNA 1
KIF12	2.00901	21.1226	0.0951122	-3.39423	down	0.00394423	0.0947292	chr9:114091623-114099281	-	hsa:113220	Kinesin-like protein KIF12
RP11-7F17.3	76.6171	44.941	1.70484	0.769633	up	0.00395778	0.0948512
HEPACAM2	3.83858	1.23905	3.09801	1.63134	up	0.00396745	0.0949462	chr7:93188586-93219595	-	hsa:253012	HEPACAM family member 2
RHOBTB3	10024.6	6744.32	1.48638	0.571801	up	0.00397022	0.0949462	chr5:95731146-95796367	+	hsa:22836	Rho-related BTB domain-containing protein 3
RPL34	8654.99	10901.5	0.793929	-0.332919	down	0.00397771	0.095024	chr4:108620577-108625256	+	hsa:6164	Ribosomal protein L34, isoform CRA_a
SOX15	37.0939	51.6516	0.718157	-0.477629	down	0.00398417	0.0950771	chr17:7588180-7590170	-	hsa:6665	Protein SOX-15
RPL26	17693.5	22174.8	0.79791	-0.325702	down	0.00399214	0.0951659	chr17:8377521-8383164	-	hsa:6154	60S ribosomal protein L26
SCHIP1	16.0742	10.3842	1.54796	0.630364	up	0.00400778	0.0954268	chr3:159839861-159897366	+	hsa:29970	Schwannomin-interacting protein 1
RPS5	10083.8	13907.7	0.725056	-0.463836	down	0.00401581	0.0954268	chr19:58387269-58394804	+	hsa:6193	Ribosomal protein S5, isoform CRA_a
AC114808.2	4.06043	1.95948	2.0722	1.05116	up	0.00401587	0.0954268	chr2:950868-1367613	+	hsa:54221	Gamma-2-syntrophin
C19orf48	383.806	608.582	0.630656	-0.665075	down	0.00402663	0.0954802	chr19:50797704-50804715	-	hsa:84798	chromosome 19 open reading frame 48
VSIG2	168.376	266.754	0.631204	-0.663821	down	0.00403654	0.095614	chr11:124747472-124752585	-	hsa:23584	V-set and immunoglobulin domain-containing protein 2
BMPR1A	1384.15	1088.4	1.27172	0.346785	up	0.00406027	0.0960745	chr10:86756639-86925188	+	hsa:657	Receptor protein serine/threonine kinase
RP11-160E2.19	8.6096	19.733	0.436304	-1.19659	down	0.00407483	0.0962352
HLA-DMB	413.723	272.536	1.51805	0.602221	up	0.00409526	0.0962481	chr6:32934629-32941070	-	hsa:3109	cDNA FLJ56696, highly similar to HLA class II histocompatibility antigen, DMbeta chain
LRRC3	154.606	127.289	1.2146	0.280485	up	0.00409811	0.0962481	chr21:44455510-44458856	+	hsa:81543	Leucine-rich repeat-containing protein 3
PRSS3	0.735469	2.50055	0.294123	-1.76551	down	0.00409817	0.0962481	chr9:33750466-33799231	+	hsa:5646	PRSS3 protein
KCNQ1	316.924	188.591	1.68048	0.748874	up	0.00410001	0.0962481	chr11:2444991-2849110	+	hsa:3784	Potassium voltage-gated channel isoform 1
IFNE	1.59793	8.84687	0.180621	-2.46896	down	0.00411148	0.0963038	chr9:21480839-21482313	-	hsa:338376	Interferon epsilon
RAX2	2.62247	7.03489	0.37278	-1.4236	down	0.00411294	0.0963038	chr19:3769089-3772221	-	hsa:84839	Retina and anterior neural fold homeobox protein 2
ZFP82	124.199	156.604	0.793075	-0.334471	down	0.00415919	0.0969599	chr19:36391959-36418648	-	hsa:284406	Zinc finger protein 85
SLC10A6	141.162	79.0606	1.78549	0.836317	up	0.00416063	0.0969599	chr4:86823324-86837656	-	hsa:345274	Solute carrier family 10 member 6
GAS5	3062.94	4154.89	0.737188	-0.439896	down	0.00416189	0.0969599	chr1:173863901-173867987	-	hsa:60674	growth arrest-specific 5 (non-protein coding)
RP11-685G9.4	1.88053	4.12822	0.455531	-1.13438	down	0.00416968	0.0970242
ANKRD2	30.94	16.0046	1.9332	0.950987	up	0.00419198	0.0973409	chr10:97572499-97583884	+	hsa:26287	Ankyrin repeat domain-containing protein 2
F2RL3	845.873	166.269	5.08736	2.34692	up	0.00421741	0.09783	chr19:16889015-16892019	+	hsa:9002	Proteinase-activated receptor 4
RP11-259K5.1	4.5893	10.097	0.45452	-1.13758	down	0.00422999	0.0980203
RP11-557H15.2	8.9903	3.92252	2.29197	1.19659	up	0.00427402	0.0987785
PRPF39	1206.47	1467.47	0.822145	-0.282535	down	0.00427593	0.0987785	chr14:45084099-45115601	+	hsa:55015	Pre-mRNA-processing factor 39
ABCA2	2873.63	2375.59	1.20965	0.274588	up	0.00429173	0.0990412	chr9:137007234-137028288	-	hsa:20	cDNA FLJ61118, highly similar to ATP-binding cassette sub-family A member 2
CD300LB	83.7761	42.6004	1.96656	0.975671	up	0.00429861	0.0990979	chr17:74521174-74531474	-	hsa:124599	CMRF35-like molecule 7
SNCG	4876.98	2562.93	1.90289	0.928193	up	0.00431385	0.0993472	chr10:86958531-86963260	+	hsa:6623	Gamma-synuclein
MS4A6E	9.40532	2.52733	3.72144	1.89586	up	0.00432696	0.0995467	chr11:60334882-60340968	+	hsa:245802	Membrane-spanning 4-domains subfamily A member 6E
RP11-517A5.4	40.7688	57.402	0.710234	-0.493634	down	0.00433189	0.0995579
RAB2A	5951.95	4764.08	1.24934	0.321164	up	0.00434146	0.0996758	chr8:60516910-60623644	+	hsa:5862	RAB2, member RAS oncogene family, isoform CRA_a
UPB1	32.7963	20.3218	1.61385	0.690507	up	0.00434741	0.0997101	chr22:24467238-24526585	+	hsa:51733	Ureidopropionase, beta, isoform CRA_b
C1QTNF6	220.972	410.57	0.538208	-0.893765	down	0.00435721	0.0998328	chr22:37180166-37190928	-	hsa:114904	C1q and tumor necrosis factor related protein 6, isoform CRA_a
FSTL1	41089.7	30187	1.36117	0.444849	up	0.00438342	0.100331	chr3:120394214-120451071	-	hsa:11167	cDNA FLJ52277, highly similar to Follistatin-related protein 1
RGS5	18593.4	13317.3	1.39618	0.481482	up	0.00441621	0.100875	chr1:163142299-163321791	-	hsa:8490	Regulator of G-protein signalling 5, isoform CRA_b
LARGE	622.264	753.269	0.826085	-0.275638	down	0.00443531	0.101208	chr22:33273076-33920428	-	hsa:9215	Like-glycosyltransferase
CBX6	1941.41	2410.94	0.80525	-0.312491	down	0.00444411	0.101306	chr22:38861463-38872292	-	hsa:23466	cDNA FLJ37510 fis, clone BRCAN1000149, moderately similar to Chromobox protein homolog 6
AL590867.1	24.5926	18.0952	1.35906	0.442612	up	0.00446834	0.101651
NTRK2	6919.92	4537.38	1.52509	0.608898	up	0.00447552	0.101711	chr9:84668502-85027070	+	hsa:4915	Tyrosine-protein kinase receptor
IQSEC1	3822.98	2998.41	1.275	0.350499	up	0.0044956	0.101981	chr3:12897043-12967460	-	hsa:9922	cDNA FLJ60491, highly similar to IQ motif and Sec7 domain-containing protein 1
PMEPA1	8901.2	5671.58	1.56944	0.65025	up	0.00449647	0.101981	chr20:57648392-57711536	-	hsa:56937	Transmembrane, prostate androgen induced RNA, isoform CRA_c
NTAN1	1476.72	1221.74	1.20871	0.273464	up	0.00453138	0.102626	chr16:15037853-15056079	-	hsa:123803	Protein N-terminal asparagine amidohydrolase
KRTDAP	2.68623	5.45682	0.492271	-1.02248	down	0.00453581	0.102626	chr19:35487324-35490531	-	hsa:388533	Keratinocyte differentiation-associated protein
RPS3A	25289.7	32003.3	0.790221	-0.339673	down	0.00454287	0.102626	chr4:151099573-151104205	+	hsa:6189	40S ribosomal protein S3a
MYO1C	26266.3	19056.6	1.37833	0.462919	up	0.00454326	0.102626	chr17:1464186-1492707	-	hsa:4641	MYO1C protein
GHRLOS	31.3375	38.6829	0.810111	-0.303809	down	0.00457999	0.103352	chr3:10280952-10293449	+	hsa:100126793	ghrelin opposite strand/antisense RNA
KCNA2	112.237	56.1771	1.99791	0.998494	up	0.00459431	0.103363	chr1:110603154-110606353	-	hsa:3737	Potassium voltage-gated channel subfamily A member 2
THEMIS2	1692.64	823.342	2.05581	1.03971	up	0.00460174	0.103419	chr1:27872549-27886679	+	hsa:9473	Protein THEMIS2
NAP1L3	101.718	144.061	0.706075	-0.502107	down	0.00460604	0.103419	chrx:93670926-93673683	-	hsa:4675	cDNA FLJ33453 fis, clone BRAMY2000181, highly similar to NUCLEOSOME ASSEMBLY PROTEIN 1-LIKE 3
SETD7	7308.16	5534.61	1.32045	0.401026	up	0.00462057	0.103564	chr4:139506038-139556423	-	hsa:80854	Histone-lysine N-methyltransferase SETD7
ARNTL2	114.71	179.386	0.639463	-0.645067	down	0.00464526	0.103883	chr12:27332854-27425813	+	hsa:56938	Aryl hydrocarbon receptor nuclear translocator-like protein 2
BCL2L2	5651.56	4239.62	1.33304	0.414715	up	0.00466437	0.104206	chr14:23306762-23311759	+	hsa:599	Bcl-2-like protein 2
RP11-4F5.2	258.577	500.494	0.516644	-0.952759	down	0.00469676	0.104826
QKI	7634.62	5940.94	1.28509	0.361866	up	0.00470467	0.104898	chr6:163415136-163576674	+	hsa:9444	Protein quaking
E2F5	103.606	134.909	0.767965	-0.380887	down	0.00472051	0.105072	chr8:85177384-85214518	+	hsa:1875	Transcription factor E2F5 variant
RP11-840I19.3	9.45405	4.98987	1.89465	0.92193	up	0.00472546	0.105072
ZNF771	143.752	195.789	0.734216	-0.445723	down	0.00472709	0.105072	chr16:30407414-30418595	+	hsa:51333	cDNA, FLJ94570, Homo sapiens mesenchymal stem cell protein DSC43 (LOC51333), mRNA
RP11-326A19.4	5.17602	9.92183	0.52168	-0.938763	down	0.00473431	0.105072
PCDHB17	6.69707	11.4449	0.585157	-0.773104	down	0.00473806	0.105072	chr5:141155999-141158409	+	hsa:54661	Protocadherin-psi1
TGM2	3896.9	7015.83	0.555443	-0.848289	down	0.00474063	0.105072	chr20:38128461-38165298	-	hsa:7052	cDNA FLJ58187, highly similar to Protein-glutamine gamma-glutamyltransferase 2(EC 2.3.2.13)
LAMB2	20958	16772.6	1.24954	0.321393	up	0.00477075	0.105531	chr3:49121114-49133113	-	hsa:3913	Laminin, beta 2 (Laminin S), isoform CRA_a
MERTK	1634.11	726.678	2.24874	1.16912	up	0.00478262	0.105689	chr2:111898479-112039716	+	hsa:10461	Receptor protein-tyrosine kinase
SAV1	2301.59	1771.11	1.29952	0.377975	up	0.00480655	0.105802	chr14:50633580-50668353	-	hsa:60485	cDNA FLJ38584 fis, clone HCHON2008989, highly similar to Salvador homolog 1 protein (45 kDa WW domain protein)
TXLNB	123.533	82.0574	1.50544	0.590189	up	0.00482047	0.105802	chr6:139240061-139292071	-	hsa:167838	cDNA, FLJ95585
RP1-302G2.5	398.571	172.516	2.31034	1.2081	up	0.0048239	0.105802
RP11-433J8.1	20.5507	9.29376	2.21124	1.14485	up	0.0048255	0.105802
RPL36	5297.8	7044.11	0.75209	-0.411023	down	0.00484441	0.106032	chr19:5690261-5691667	+	hsa:25873	60S ribosomal protein L36
RP11-544A12.8	6.09964	2.49334	2.44637	1.29064	up	0.00484946	0.106032
MAPT	1109.85	805.561	1.37773	0.462297	up	0.0048522	0.106032	chr17:45894526-46024560	+	hsa:4137	High molecular weight microtubule-associated protein tau
PRSS27	16.8814	26.1184	0.646341	-0.629634	down	0.00485493	0.106032	chr16:2712422-2720548	-	hsa:83886	cDNA FLJ31014 fis, clone HLUNG2000255, highly similar to Protease serine 27 (EC 3.4.21.-)
SLC38A4	15.9842	27.7654	0.575688	-0.796642	down	0.00486321	0.106073	chr12:46764761-46832422	-	hsa:55089	Solute carrier family 38, member 4, isoform CRA_c
TTC22	67.8643	106.203	0.639006	-0.646098	down	0.00486625	0.106073	chr1:54781079-54801268	-	hsa:55001	tetratricopeptide repeat domain 22
RPL5	18169.2	22492.4	0.807794	-0.30794	down	0.00491813	0.10684	chr1:92832037-92841924	+	hsa:6125	Ribosomal protein L5, isoform CRA_c
TSTD3	57.91	41.2799	1.40286	0.488375	up	0.00492418	0.10684	chr6:99520994-99533185	+	hsa:100130890	thiosulfate sulfurtransferase (rhodanese)-like domain containing 3
RPS27	16382	21682.5	0.755537	-0.404425	down	0.00492879	0.10684	chr1:153990763-153992155	+	hsa:6232	40S ribosomal protein S27
C9orf3	631.434	831.503	0.759389	-0.397089	down	0.00492912	0.10684	chr9:94726669-94933673	+	hsa:84909	Chromosome 9 open reading frame 3, isoform CRA_a
FAM110D	509.548	297.464	1.71298	0.776504	up	0.00493004	0.10684	chr1:26160578-26162628	+	hsa:79927	family with sequence similarity 110, member D
KPNA7	0.521269	1.79031	0.291161	-1.78011	down	0.00494319	0.106949	chr7:99173574-99207466	-	hsa:402569	Importin subunit alpha-8
CYP4B1	4259.29	1946.97	2.18765	1.12938	up	0.00494465	0.106949	chr1:46798998-46819349	+	hsa:1580	cDNA FLJ50879, highly similar to Cytochrome P450 4B1 (EC 1.14.14.1)
RP11-56N19.5	28.2063	22.4176	1.25822	0.331383	up	0.00495075	0.106978
PCP4L1	28.703	41.1755	0.697089	-0.520585	down	0.00498199	0.10755	chr1:161258727-161285450	+	hsa:654790	Purkinje cell protein 4 like 1
SRRT	2499.81	3616.19	0.691284	-0.53265	down	0.00500823	0.108012	chr7:100882765-100888664	+	hsa:51593	Serrate RNA effector molecule homolog
CMPK1	5413.36	4323.09	1.2522	0.324462	up	0.00504304	0.108658	chr1:47333797-47378839	+	hsa:51727	UMP-CMP kinase
HSCB	138.739	174.275	0.796095	-0.328988	down	0.00504918	0.108686	chr22:28742023-28757232	+	hsa:150274	J-type co-chaperone HSC20, isoform CRA_c
ZNF833P	73.7553	52.3017	1.41019	0.495889	up	0.00506149	0.108846	chr19:11673998-11686569	+	hsa:401898	Putative zinc finger protein 833
RAB11FIP4	178.002	289.279	0.615328	-0.700572	down	0.00507564	0.109023	chr17:31391624-31538213	+	hsa:84440	Rab11 family-interacting protein 4
EPB41L1	4270.86	2828.53	1.50992	0.594474	up	0.00507944	0.109023	chr20:36092664-36232799	+	hsa:2036	cDNA FLJ39529 fis, clone PUAEN2004067, highly similar to Band 4.1-like protein 1
CD3E	228.068	316.43	0.720752	-0.472425	down	0.00509217	0.109192	chr11:118304580-118316175	+	hsa:916	CD3E protein
SOX5	720.105	478.598	1.50461	0.589392	up	0.00511136	0.109425	chr12:23532297-24562449	-	hsa:6660	SRY (Sex determining region Y)-box 5, isoform CRA_a
GPSM1	565.477	839.426	0.673647	-0.569935	down	0.00511283	0.109425	chr9:136327476-136359605	+	hsa:26086	G-protein-signaling modulator 1
SMCO2	2.35163	5.50202	0.427411	-1.2263	down	0.00513209	0.109628	chr12:27466810-27502185	+	hsa:341346	Single-pass membrane and coiled-coil domain-containing protein 2
IPP	440.148	354.428	1.24185	0.312496	up	0.00514217	0.109648	chr1:45698719-45750813	-	hsa:3652	Actin-binding protein IPP
CORO1C	5319.19	4253.63	1.25051	0.322512	up	0.0051438	0.109648	chr12:108645109-108702998	-	hsa:23603	cDNA, FLJ78964, highly similar to Coronin-1C
SNHG6	595.895	749.229	0.795344	-0.330349	down	0.00514771	0.109648	chr8:66921930-66925542	-	hsa:641638	small nucleolar RNA host gene 6 (non-protein coding)
RP11-65L3.4	3.3909	1.35616	2.50036	1.32214	up	0.00517249	0.110071
SMIM14	883.744	675.311	1.30865	0.388077	up	0.0051899	0.110337	chr4:39550930-39638861	-	hsa:201895	Small integral membrane protein 14
MGAT5	1659.83	1341.78	1.23704	0.306887	up	0.00520016	0.110419	chr2:134143333-134454621	+	hsa:4249	Alpha-1,6-mannosylglycoprotein 6-beta-N-acetylglucosaminyltransferase A
TCEAL6	48.2816	134.572	0.358778	-1.47883	down	0.00520359	0.110419	chrx:102139961-102142416	-	hsa:158931	Transcription elongation factor A (SII)-like 6, isoform CRA_a
OSTM1	1878.96	1498.81	1.25364	0.326121	up	0.00523912	0.111067	chr6:108049508-108074719	-	hsa:28962	Osteopetrosis-associated transmembrane protein 1
TMEM101	585.383	713.59	0.820336	-0.285714	down	0.00524759	0.111142	chr17:44011188-44014977	-	hsa:84336	cDNA FLJ52143, highly similar to Transmembrane protein 101
EHD2	18821.4	13244.2	1.4211	0.507012	up	0.00525483	0.11119	chr19:47713344-47743134	+	hsa:30846	EH-domain containing 2, isoform CRA_a
FGL2	4227.97	2562.81	1.64974	0.722239	up	0.00527157	0.111439	chr7:77193371-77199833	-	hsa:10875	Fibroleukin
ROM1	294.602	365.015	0.807093	-0.309193	down	0.00530333	0.111794	chr11:62612741-62615120	+	hsa:6094	Rod outer segment membrane protein 1
FAM66D	22.056	9.76568	2.25852	1.17538	up	0.00531927	0.112025	chr8:12115782-12151189	+	hsa:100132923	family with sequence similarity 66, member D
COL4A2-AS2	17.4006	5.06509	3.43539	1.78048	up	0.00532433	0.112026	chr13:110455702-110463287	-	hsa:100129836	COL4A2 antisense RNA 2
MMP9	365.126	105.044	3.47594	1.7974	up	0.00533821	0.112213	chr20:46008908-46016561	+	hsa:4318	cDNA FLJ51036, highly similar to Matrix metalloproteinase-9 (EC3.4.24.35)
MAN1A2	2142.22	1704.93	1.25649	0.329396	up	0.00536017	0.112569	chr1:117367393-117528872	+	hsa:10905	alpha-1,2-Mannosidase
SNRPD2	1708.97	2197.53	0.777679	-0.362754	down	0.00537338	0.11274	chr19:45687456-45692311	-	hsa:6633	Small nuclear ribonucleoprotein Sm D2
CTD-2011F17.2	11.0762	6.59757	1.67883	0.747459	up	0.00538108	0.112796
DLL1	1982.47	957.193	2.07112	1.05041	up	0.00541181	0.113334	chr6:170282206-170290609	-	hsa:28514	Delta-like protein 1
GFAP	21.5602	44.8581	0.480631	-1.057	down	0.0054305	0.113514	chr17:44905626-44915552	-	hsa:2670	Uncharacterized protein
PAN3-AS1	75.3909	100.902	0.747168	-0.420496	down	0.00548606	0.114355	chr13:28136843-28139174	-	hsa:100288730	PAN3 antisense RNA 1
NNT	3425.77	2767.4	1.2379	0.307896	up	0.00550749	0.114695	chr5:43602710-43705560	+	hsa:23530	Nicotinamide nucleotide transhydrogenase, isoform CRA_a
GLMN	170.142	209.56	0.8119	-0.300625	down	0.00551437	0.114732	chr1:92246402-92299009	-	hsa:11146	cDNA FLJ60587, highly similar to Glomulin
ACP5	913.305	548.764	1.6643	0.734913	up	0.00553113	0.114973	chr19:11574660-11578979	-	hsa:54	Acid phosphatase 5, tartrate resistant, isoform CRA_a
FOXO6	48.6334	86.084	0.564953	-0.823797	down	0.00553624	0.114973	chr1:41361656-41383591	+	hsa:100132074	Forkhead box protein O6
AC019172.2	1.28636	3.8476	0.334328	-1.58066	down	0.00555214	0.115049	chr2:3703592-3847411	+	hsa:728597	Doublecortin domain-containing protein 2C
FOXO4	2077.36	1630.76	1.27386	0.349204	up	0.0055553	0.115049	chrx:71096149-71103534	+	hsa:4303	Forkhead box protein O4
SMYD5	686.038	898.985	0.763125	-0.390008	down	0.00556054	0.115051	chr2:73214240-73227225	+	hsa:10322	SET and MYND domain-containing protein 5
CD68	6521.02	4047.35	1.61118	0.68812	up	0.0055665	0.115068	chr17:7579487-7582111	+	hsa:968	cDNA FLJ53070, highly similar to Macrosialin
PDGFD	901.345	1506.17	0.598435	-0.740733	down	0.00559502	0.115484	chr11:103907186-104164299	-	hsa:80310	Platelet-derived growth factor D
AC117395.1	9.08877	15.9197	0.570914	-0.808655	down	0.00559689	0.115484	chr3:149761100-149792823	-	hsa:389161	ankyrin repeat and ubiquitin domain containing 1
RP11-381N20.1	0.924459	2.75333	0.33576	-1.5745	down	0.00560379	0.115519
ADRA2C	147.526	256.461	0.575236	-0.797773	down	0.00565966	0.116457	chr4:3766569-3768526	+	hsa:152	Alpha-2C adrenergic receptor
TRIT1	506.377	622.485	0.813476	-0.297828	down	0.00566829	0.116528	chr1:39841031-39883505	-	hsa:54802	tRNA dimethylallyltransferase, mitochondrial
A2M	41372.6	32384	1.27756	0.353395	up	0.00568388	0.116741	chr12:9067712-9115940	-	hsa:2	Alpha-2-macroglobulin
PTTG2	4.21202	1.52665	2.759	1.46414	up	0.00570491	0.117066	chr4:37960435-37961010	+	hsa:10744	Securin-2
KCND2	164.614	106.853	1.54057	0.62346	up	0.00571269	0.117118	chr7:120273668-120750333	+	hsa:3751	Potassium voltage-gated channel, Shal-related subfamily, member 2
SYNM	3509.88	2372.95	1.47912	0.564739	up	0.0057215	0.117191	chr15:99105080-99135595	+	hsa:23336	Desmuslin, isoform CRA_a
SOS2	2281.64	1776.28	1.2845	0.36121	up	0.00572901	0.117238	chr14:50117128-50230940	-	hsa:6655	cDNA FLJ53793, highly similar to Son of sevenless homolog 2
PRKX	748.817	554.031	1.35158	0.434647	up	0.00574045	0.117258	chrx:3604343-3713634	-	hsa:5613	Protein kinase, X-linked, isoform CRA_b
MFI2-AS1	75.1203	118.451	0.634187	-0.65702	down	0.00575407	0.117306	chr3:197002906-197004744	+	hsa:100507057	MFI2 antisense RNA 1
LINC00570	6.31964	2.65779	2.37778	1.24962	up	0.00575713	0.117306	chr2:11393981-11403077	+	hsa:100874055	long intergenic non-protein coding RNA 570
DACT3	185.418	292.577	0.633739	-0.65804	down	0.00576274	0.117306	chr19:46647612-46654689	-	hsa:147906	Dapper homolog 3
ZNF691	289.07	378.294	0.76414	-0.38809	down	0.00576374	0.117306	chr1:42846573-42852477	+	hsa:51058	Zinc finger protein 691
ERAP1	5298.28	3662.15	1.44677	0.532833	up	0.00577618	0.117453	chr5:96760810-96808189	-	hsa:51752	Type 1 tumor necrosis factor receptor shedding aminopeptidase regulator, isoform CRA_a
MORC4	1442.56	1770.96	0.814568	-0.295893	down	0.00580125	0.11746	chrx:106940734-107000244	-	hsa:79710	cDNA FLJ56908, highly similar to MORC family CW-type zinc finger 4
CTB-41I6.2	16.3287	8.24215	1.98113	0.98632	up	0.00580256	0.11746	chr17:8965826-8968423	+	hsa:101928235	uncharacterized LOC101928235
AP000525.9	36.0723	68.3438	0.527807	-0.921919	down	0.00581087	0.11746
SYNC	994.05	711.383	1.39735	0.482694	up	0.00581135	0.11746	chr1:32679906-32702760	-	hsa:81493	Syncoilin
RPL7A	28634.1	36409.8	0.786439	-0.346594	down	0.005821	0.11746	chr9:133348214-133351425	+	hsa:6130	60S ribosomal protein L7a
TPST2	1512.57	1138.91	1.32808	0.409347	up	0.00582682	0.11746	chr22:26525748-26565404	-	hsa:8459	Tyrosylprotein sulfotransferase 2, isoform CRA_a
SLC9A3R1	881.648	1468.57	0.600344	-0.73614	down	0.00582974	0.11746	chr17:74748612-74769360	+	hsa:9368	Na(+)/H(+) exchange regulatory cofactor NHE-RF1
C1orf172	3.47363	8.50349	0.408495	-1.29161	down	0.00583474	0.11746	chr1:26949556-26960410	-	hsa:126695	Keratinocyte differentiation factor 1
NAALAD2	414.965	656.452	0.632132	-0.661702	down	0.0058357	0.11746	chr11:90134604-90173909	+	hsa:10003	N-acetylated-alpha-linked acidic dipeptidase 2
LAMC1	20132.1	15997	1.25849	0.331698	up	0.00585001	0.11746	chr1:183023460-183145592	+	hsa:3915	Laminin, gamma 1 (Formerly LAMB2), isoform CRA_a
FAM185A	198.278	162.11	1.22311	0.29055	up	0.00585232	0.11746	chr7:102748952-102809225	+	hsa:222234	Protein FAM185A
HPS3	557.362	450.213	1.238	0.308006	up	0.00585356	0.11746	chr3:149129609-149162688	+	hsa:84343	Putative uncharacterized protein DKFZp762O156
ZNF438	752.116	598.741	1.25616	0.329023	up	0.00585821	0.11746	chr10:30844632-31031926	-	hsa:220929	cDNA FLJ32761 fis, clone TESTI2001815, highly similar to Zinc finger protein 438
RP11-527H14.2	1.24039	3.0391	0.408144	-1.29285	down	0.00586546	0.11746
RAB5A	2076.14	1721.27	1.20616	0.270425	up	0.00587399	0.11746	chr3:19947080-19985175	+	hsa:5868	RAB5A, member RAS oncogene family, isoform CRA_a
TTYH2	540.888	426.364	1.26861	0.343245	up	0.00588924	0.11746	chr17:74248366-74262020	+	hsa:94015	Protein tweety homolog 2
GHRL	22.3296	29.2876	0.762426	-0.391331	down	0.00588956	0.11746	chr3:10285750-10292947	-	hsa:51738	Ghrelin
MASP1	799.601	432.268	1.84978	0.887353	up	0.00589078	0.11746	chr3:187216085-187292022	-	hsa:5648	cDNA FLJ55004, highly similar to Complement-activating component of Ra-reactive factor (EC 3.4.21.-)
RASA3	5822.55	4222.85	1.37882	0.463435	up	0.00589127	0.11746	chr13:113977783-114132620	-	hsa:22821	Ras GTPase-activating protein 3
VWA8	1489.24	1123.32	1.32575	0.406811	up	0.00589946	0.11746	chr13:41566825-41961085	-	hsa:23078	von Willebrand factor A domain-containing protein 8
LYRM7	748.668	616.163	1.21505	0.281014	up	0.00590288	0.11746	chr5:131170948-131205426	+	hsa:90624	Complex III assembly factor LYRM7
DBH-AS1	34.7714	54.9884	0.632341	-0.661226	down	0.00590762	0.11746	chr9:133654587-133657408	-	hsa:138948	DBH antisense RNA 1
TH	7.27756	14.9709	0.486112	-1.04064	down	0.00591475	0.117493	chr11:2163929-2171805	-	hsa:7054	Tyrosine 3-monooxygenase
AC007952.6	5.27322	12.5302	0.42084	-1.24866	down	0.00592214	0.117493	chr17:19127469-19158835	+	hsa:400581	GRB2-related adaptor protein-like
FUS	4740.26	7113.82	0.666344	-0.58566	down	0.00592801	0.117493	chr16:31180110-31194871	+	hsa:2521	cDNA FLJ78268, highly similar to Homo sapiens fusion (involved in t(12;16) in malignant liposarcoma), transcript variant 1, mRNA
RRM2B	1102.3	894.311	1.23257	0.301674	up	0.00593422	0.117493	chr8:102204501-102239118	-	hsa:50484	Ribonucleoside-diphosphate reductase subunit M2 B
AC006272.1	11.7235	7.19685	1.62897	0.703964	up	0.00593547	0.117493	chr19:51871983-51887992	-	hsa:84765	Zinc finger protein 577, isoform CRA_b
RPS4X	26374.8	35816.2	0.736394	-0.441449	down	0.00595027	0.117682	chrx:72272603-72277291	-	hsa:6191	40S ribosomal protein S4, X isoform
THSD7B	293.008	188.004	1.55852	0.640176	up	0.0059613	0.117705	chr2:136882148-137677712	+	hsa:80731	Thrombospondin type-1 domain-containing protein 7B
RP11-192H23.4	34.892	42.1787	0.827241	-0.273621	down	0.00596193	0.117705
IMP3	731.805	894.694	0.817939	-0.289935	down	0.00602706	0.118784	chr15:75639085-75640323	-	hsa:55272	Mitochondrial ribosomal protein S4
SMOC2	3203.1	4602.49	0.695948	-0.522948	down	0.00602942	0.118784	chr6:168441151-168667994	+	hsa:64094	cDNA FLJ52001, highly similar to SPARC-related modular calcium-binding protein 2
KCTD21	540.435	716.374	0.754403	-0.406592	down	0.00603249	0.118784	chr11:78171243-78188913	-	hsa:283219	BTB/POZ domain-containing protein KCTD21
ITGA6	3924.29	2861.07	1.37162	0.455878	up	0.006047	0.118965	chr2:172427586-172506277	+	hsa:3655	Integrin alpha-6
ATP1A2	20216.7	10709.1	1.88781	0.916714	up	0.00605865	0.11909	chr1:160115730-160143591	+	hsa:477	Sodium/potassium-transporting ATPase subunit alpha-2
RP11-530N7.3	1.67483	5.15541	0.324867	-1.62208	down	0.00607398	0.119219
CD72	205.967	101.755	2.02415	1.01731	up	0.00608003	0.119219	chr9:35609982-35618865	-	hsa:971	B-cell differentiation antigen CD72
DBNDD1	165.269	96.9916	1.70396	0.768888	up	0.00608117	0.119219	chr16:90004865-90010121	-	hsa:79007	Uncharacterized protein
PON2	2545.37	2077.04	1.22548	0.293342	up	0.00611294	0.119677	chr7:95404862-95435072	-	hsa:5445	cDNA FLJ54305, highly similar to Serum paraoxonase/arylesterase 2 (EC 3.1.1.2)
CCR2	120.084	196.702	0.610486	-0.711969	down	0.00611523	0.119677	chr3:46353744-46360922	+	hsa:729230	Chemokine (C-C motif) receptor 2, isoform CRA_a
AC002511.3	4.74038	10.0655	0.470954	-1.08634	down	0.006166	0.120565	chr19:35449715-35451767	+	hsa:2867	Free fatty acid receptor 2
GRIN2B	32.4551	14.2826	2.27236	1.18419	up	0.00617605	0.120656	chr12:13561476-13980088	-	hsa:2904	Glutamate receptor ionotropic, NMDA 2B
SLC38A1	917.292	1315.53	0.697282	-0.520186	down	0.00618164	0.120657	chr12:46195725-46267987	-	hsa:81539	Solute carrier family 38, member 1, isoform CRA_a
ATP6V1H	1673.87	1222.52	1.36919	0.453327	up	0.00618685	0.120657	chr8:53715543-53843311	-	hsa:51606	ATPase, H+ transporting, lysosomal 50/57kDa, V1 subunit H, isoform CRA_a
FAM104A	387.417	300.702	1.28837	0.365552	up	0.00620789	0.120962	chr17:73207353-73227717	-	hsa:84923	family with sequence similarity 104, member A
GDF10	142.592	72.6927	1.96157	0.972009	up	0.00622746	0.121155	chr10:47300368-47313583	+	hsa:2662	Bone morphogenetic protein 3B
ZC3H8	169.685	216.251	0.784664	-0.349853	down	0.00622861	0.121155	chr2:112215862-112255087	-	hsa:84524	Putative uncharacterized protein LOC84524
PCLO	391.55	248.682	1.5745	0.654895	up	0.00625336	0.121499	chr7:82754005-83162881	-	hsa:27445	cDNA FLJ54500, highly similar to Protein piccolo
RP11-21L23.4	30.7992	9.14593	3.36753	1.75169	up	0.00625715	0.121499
FLT3	46.9615	26.0766	1.8009	0.848722	up	0.00627768	0.121793	chr13:28003274-28100592	-	hsa:2322	Receptor-type tyrosine-protein kinase FLT3
RPS2	19632.5	28337.3	0.692815	-0.529458	down	0.00630253	0.122131	chr16:1962061-1964826	-	hsa:6187	Ribosomal protein S2, isoform CRA_c
DIP2B	1276.45	925.822	1.37872	0.463332	up	0.00630602	0.122131	chr12:50505025-50748657	+	hsa:57609	Putative uncharacterized protein DKFZp686M1483
ERV3-1	1405.62	932.871	1.50677	0.591456	up	0.00632706	0.122352	chr7:64990355-65006746	-	hsa:2086	Endogenous retrovirus group 3 member 1 Env polyprotein
RP5-1029F21.2	5.3736	2.08026	2.58314	1.36913	up	0.00632839	0.122352
PLEKHG5	4639.85	2838.45	1.63465	0.708978	up	0.00634433	0.122533	chr1:6466092-6497424	-	hsa:57449	cDNA FLJ33882 fis, clone CTONG2007175, highly similar to Homo sapiens pleckstrin homology domain containing, family G (with RhoGef domain) member 5, transcript variant 1, mRNA
MPZ	370.973	217.038	1.70925	0.773365	up	0.00635041	0.122533	chr1:161304735-161309972	-	hsa:4359	Myelin protein P0
LSM7	411.587	578.395	0.711602	-0.490857	down	0.00635415	0.122533	chr19:2321521-2328615	-	hsa:51690	U6 snRNA-associated Sm-like protein LSm7
CPEB3	347.025	249.64	1.3901	0.475194	up	0.00636079	0.122556	chr10:92048640-92291118	-	hsa:22849	Cytoplasmic polyadenylation element binding protein 3, isoform CRA_b
NKX3-1	87.0359	149.123	0.583653	-0.776818	down	0.00637074	0.122642	chr8:23678693-23682921	-	hsa:4824	Homeobox protein Nkx-3.1
RP11-567G11.1	1.35176	4.94617	0.273294	-1.87147	down	0.00638305	0.122648
MRC1	1911.24	889.345	2.14904	1.10369	up	0.00639165	0.122648	chr10:17809343-17911162	+	hsa:4360	cDNA FLJ56855, highly similar to Macrophage mannose receptor 1
IFNGR1	5202.83	3812.52	1.36467	0.448551	up	0.00639618	0.122648	chr6:137197484-137219430	-	hsa:3459	Interferon gamma receptor 1
RP11-203J24.8	3.12187	6.71315	0.465038	-1.10458	down	0.0064017	0.122648
ABCA6	3745.48	2393.82	1.56464	0.645833	up	0.00640987	0.122658	chr17:69078706-69141874	-	hsa:23460	ABCA6 protein
SFRP4	6745.07	2984.28	2.2602	1.17645	up	0.0064287	0.122809	chr7:37905932-37916923	-	hsa:6424	cDNA FLJ53955, highly similar to Secreted frizzled-related protein 4
ZNF853	313.612	392.884	0.798231	-0.325122	down	0.00646291	0.123357	chr7:6615896-6624290	+	hsa:54753	Zinc finger protein 853
CRLF1	150.878	45.51	3.31528	1.72913	up	0.00649221	0.123811	chr19:18593729-18599134	-	hsa:9244	Cytokine receptor-like factor 1
EEF1D	4488.37	5812.72	0.772164	-0.373022	down	0.00652428	0.124244	chr8:143579728-143592211	-	hsa:1936	Elongation factor 1-delta
AC091177.1	18.3644	10.0545	1.82648	0.86907	up	0.00653411	0.124244	chr17:30921942-30958235	+	hsa:55803	Arf-GAP with dual PH domain-containing protein 2
NDUFA6-AS1	367.967	473.287	0.777471	-0.36314	down	0.0065371	0.124244	chr22:42090933-42125349	+	hsa:100132273	NDUFA6 antisense RNA 1 (head to head)
DOCK11	5659.35	4437.7	1.27529	0.350824	up	0.00655252	0.124431	chrx:118495913-118686163	+	hsa:139818	Dedicator of cytokinesis protein 11
CHST5	10.5815	15.4544	0.684691	-0.546476	down	0.00656221	0.124489	chr16:75528530-75535170	-	hsa:23563	Carbohydrate sulfotransferase 5
THG1L	210.532	274.78	0.766183	-0.38424	down	0.00656668	0.124489	chr5:157731315-157739764	+	hsa:54974	cDNA FLJ57781, highly similar to Homo sapiens tRNA-histidine guanylyltransferase 1-like (THG1L), mRNA
CX3CL1	2669.56	1603.53	1.6648	0.735349	up	0.00658601	0.124697	chr16:57372502-57385044	+	hsa:6376	Chemokine (C-X3-C motif) ligand 1 variant
ABCG2	216.709	141.842	1.52782	0.611472	up	0.00659434	0.124697	chr4:88090269-88231417	-	hsa:9429	ATP-binding cassette, sub-family G (WHITE), member 2, isoform CRA_a
ANO9	187.409	285.653	0.65607	-0.608078	down	0.00660515	0.124787	chr11:417931-430372	-	hsa:338440	Anoctamin-9
RP11-834C11.3	10.1863	20.6883	0.492371	-1.02218	down	0.00661021	0.124787
RP11-461O7.1	21.0069	14.3344	1.46549	0.551384	up	0.00663182	0.124984
TANGO2	343.584	277.131	1.23979	0.310094	up	0.00664809	0.12508	chr22:20021069-20065926	+	hsa:128989	Transport and Golgi organization protein 2 homolog
FAM169A	38.0784	49.4684	0.769753	-0.377533	down	0.00666484	0.125248	chr5:74777574-74866838	-	hsa:26049	Soluble lamin-associated protein of 75 kDa
REEP3	1986.29	1578.27	1.25852	0.331731	up	0.00667989	0.125248	chr10:63521363-63625123	+	hsa:221035	Receptor expression-enhancing protein 3
C17orf104	9.98585	16.3237	0.611739	-0.709013	down	0.00668212	0.125248	chr17:44656417-44675801	+	hsa:284071	chromosome 17 open reading frame 104
RP11-316A16.1	1.38591	3.24561	0.427011	-1.22766	down	0.00668738	0.125248
SLC2A9	75.8238	47.6903	1.58992	0.668957	up	0.00668798	0.125248	chr4:9826224-10040248	-	hsa:56606	Solute carrier family 2 (Facilitated glucose transporter), member 9, isoform CRA_b
MLK7-AS1	23.1406	9.53525	2.42684	1.27908	up	0.00669403	0.125248	chr2:173197712-173282036	-	hsa:339751	MLK7 antisense RNA 1
EEF1B2	6776.82	9015.4	0.751694	-0.411783	down	0.00670102	0.125248	chr2:206159594-206162929	+	hsa:1933	Eukaryotic translation elongation factor 1 beta 2, isoform CRA_a
ZNF660	119.847	158.313	0.757025	-0.401587	down	0.00670282	0.125248	chr3:44584964-44596065	+	hsa:285349	Zinc finger protein 660
RP11-15H20.7	25.6253	39.3397	0.651385	-0.618418	down	0.00670731	0.125248
OGFRL1	1119.2	589.051	1.9	0.926002	up	0.00676097	0.126112	chr6:71288774-71302270	+	hsa:79627	Opioid growth factor receptor-like protein 1
ENOSF1	1199.53	1467.43	0.817436	-0.290822	down	0.00678474	0.126264	chr18:672543-712479	-	hsa:55556	cDNA FLJ59901, highly similar to Homo sapiens enolase superfamily member 1 (ENOSF1), transcript variant 2, mRNA
DDX56	1784.54	2307.41	0.773396	-0.37072	down	0.00678993	0.126264	chr7:44565417-44574538	-	hsa:54606	Probable ATP-dependent RNA helicase DDX56
ICAM2	595.895	437.633	1.36163	0.445339	up	0.00679678	0.126287	chr17:64002595-64020634	-	hsa:3384	cDNA FLJ76426, highly similar to Homo sapiens intercellular adhesion molecule 2 (ICAM2), mRNA
RP11-327P2.5	66.3715	44.4529	1.49307	0.578285	up	0.00681374	0.126497
CTC-203F4.2	61.7195	38.5589	1.60066	0.678664	up	0.00683018	0.126698
RP11-707G14.7	5.42935	8.26378	0.657005	-0.606023	down	0.00683606	0.126702
MRGPRF	577.87	1026.47	0.562968	-0.828875	down	0.00685312	0.126875	chr11:69004394-69013382	-	hsa:116535	MAS-related GPR, member F, isoform CRA_a
ZHX1	2260.65	1833.42	1.23303	0.302203	up	0.00686179	0.126875	chr8:123248450-123274487	-	hsa:11244	HCG2044510, isoform CRA_a
RP5-1014C4.3	86.6797	104.282	0.831201	-0.26673	down	0.0068699	0.126875
CD74	37243.1	25330.5	1.47028	0.556095	up	0.00687295	0.126875	chr5:150401637-150412936	-	hsa:972	cDNA FLJ54063, highly similar to Homo sapiens CD74 antigen, transcript variant 2, mRNA
RP11-626H12.1	7.67006	2.48459	3.08705	1.62623	up	0.00688564	0.12692
ANXA5	21030.5	15770.1	1.33357	0.415289	up	0.0069113	0.127114	chr4:121667997-121696992	-	hsa:308	Annexin A5
MB	12.6642	5.96074	2.12461	1.0872	up	0.00691502	0.127114	chr22:35606764-35622585	-	hsa:4151	Myoglobin
TNS3	7582.81	5658.08	1.34017	0.422419	up	0.00692603	0.127148	chr7:47275154-47582144	-	hsa:64759	Tensin-3
RPS27A	11367.9	14375.4	0.790785	-0.338643	down	0.00695479	0.127339	chr2:55232678-55235853	+	hsa:6233	Ubiquitin C
ZFYVE1	1327.35	1050.01	1.26414	0.338155	up	0.00695608	0.127339	chr14:72969445-73027212	-	hsa:53349	Zinc finger FYVE domain-containing protein 1
ACAP1	491.141	630.736	0.77868	-0.360898	down	0.00697602	0.127339	chr17:7336542-7351478	+	hsa:9744	Arf-GAP with coiled-coil, ANK repeat and PH domain-containing protein 1
ZC3H12D	115.916	60.052	1.93027	0.948801	up	0.00697657	0.127339	chr6:149447630-149485012	-	hsa:340152	Probable ribonuclease ZC3H12D
ACBD5	1181.6	964.609	1.22495	0.292725	up	0.00697683	0.127339	chr10:27195214-27242139	-	hsa:91452	cDNA FLJ53837, moderately similar to Homo sapiens acyl-Coenzyme A binding domain containing 5 (ACBD5), mRNA
UPK3A	3.90186	1.75032	2.22922	1.15654	up	0.00699284	0.127339	chr22:45284987-45295874	+	hsa:7380	Uroplakin-3a
RP11-25I15.3	0.674367	2.36765	0.284825	-1.81185	down	0.00699773	0.127339
PSPN	79.3807	100.134	0.792746	-0.335069	down	0.00699883	0.127339	chr19:6375294-6375849	-	hsa:5623	Persephin
NKAPL	108.625	68.3701	1.58878	0.667915	up	0.00700434	0.127339	chr6:28259297-28260958	+	hsa:222698	NFKB activating protein-like
BVES	237.961	164.106	1.45004	0.536097	up	0.0070121	0.127339	chr6:105096822-105136668	-	hsa:11149	Blood vessel epicardial substance
KIR3DL1	0.643839	2.33033	0.276287	-1.85576	down	0.00701626	0.127339	chr19:54816438-54830778	+	hsa:3811	Killer cell immunoglobulin-like receptor 3DL1
MFSD6	1420.47	1049.88	1.35299	0.436154	up	0.00702093	0.127339	chr2:190408355-190502315	+	hsa:54842	cDNA FLJ52807
SORT1	6741.1	4932.25	1.36674	0.450739	up	0.00702197	0.127339	chr1:109309575-109397939	-	hsa:6272	cDNA FLJ76489, highly similar to Homo sapiens sortilin 1 (SORT1), mRNA
MLTK	6063.24	4314.01	1.40548	0.491059	up	0.00702257	0.127339	chr2:173075837-173268009	+	hsa:51776	cDNA FLJ77428, highly similar to Homo sapiens sterile alpha motif and leucine zipper containing kinase AZK (ZAK), transcript variant 2, mRNA
CIT	306.195	159.038	1.92529	0.945075	up	0.00702386	0.127339	chr12:119685791-119804491	-	hsa:11113	Citron Rho-interacting kinase
PIFO	64.0333	103.576	0.618224	-0.693799	down	0.00705583	0.12741	chr1:111346573-111353017	+	hsa:128344	Protein pitchfork
RAPGEF2	1918.26	1596.27	1.20171	0.265094	up	0.00705719	0.12741	chr4:159104072-159360162	+	hsa:9693	cDNA FLJ61094, highly similar to Rap guanine nucleotide exchange factor 2
CAPN12	39.5502	65.0621	0.607884	-0.718132	down	0.00705808	0.12741	chr19:38730192-38744474	-	hsa:147968	Calpain-12
PRR5L	234.039	334.914	0.698802	-0.517044	down	0.00705935	0.12741	chr11:36375985-36465204	+	hsa:79899	Proline-rich protein 5-like
FAM76A	842.43	663.783	1.26913	0.343845	up	0.00706193	0.12741	chr1:27725979-27762915	+	hsa:199870	family with sequence similarity 76, member A
NAALADL2	182.046	151.566	1.2011	0.264351	up	0.00709517	0.127763	chr3:174859305-175805640	+	hsa:254827	Inactive N-acetylated-alpha-linked acidic dipeptidase-like protein 2
WDR89	147.901	194.98	0.758545	-0.398694	down	0.00711111	0.127763	chr14:63597039-63641923	-	hsa:112840	WD repeat domain 89
SERPINA6	0.174875	7.84796	0.0222829	-5.48792	down	0.00712049	0.127763	chr14:94304248-94323351	-	hsa:866	cDNA, FLJ94361, highly similar to Homo sapiens serine (or cysteine) proteinase inhibitor, clade A(alpha-1 antiproteinase, antitrypsin), member 6 (SERPINA6), mRNA
TCEANC2	358.357	285.422	1.25553	0.328301	up	0.00712894	0.127763	chr1:54053601-54099743	+	hsa:127428	Transcription elongation factor A N-terminal and central domain-containing protein 2
RP11-774O3.3	105.597	150.734	0.700549	-0.513443	down	0.00712897	0.127763
TNS1	80968.3	53203.7	1.52186	0.605832	up	0.00713458	0.127763	chr2:217799794-217895064	-	hsa:7145	Tensin-1
RASSF3	1959.55	1601.7	1.22342	0.290917	up	0.00713594	0.127763	chr12:64649454-64696050	+	hsa:283349	RASSF3 protein
CCDC84	538.478	686.661	0.784197	-0.350712	down	0.00713848	0.127763	chr11:118998133-119015793	+	hsa:338657	coiled-coil domain containing 84
DCSTAMP	19.86	5.50178	3.60975	1.8519	up	0.00714715	0.127816	chr8:104339796-104356689	+	hsa:81501	cDNA FLJ38098 fis, clone D3OST1000109, highly similar to Transmembrane 7 superfamily member 4
MIIP	581.852	836.131	0.695886	-0.523077	down	0.00716473	0.127926	chr1:12019413-12031715	+	hsa:60672	migration and invasion inhibitory protein
RNASE13	1.39555	3.12325	0.446827	-1.16221	down	0.00718595	0.128203	chr14:21032820-21034785	-	hsa:440163	Probable inactive ribonuclease-like protein 13
RP5-858B6.3	11.567	5.92666	1.95169	0.964726	up	0.00719754	0.128282
RPS13	7632.13	9480.95	0.804996	-0.312946	down	0.00720183	0.128282	chr11:17074392-17077673	-	hsa:6207	40S ribosomal protein S13
DPM2	442.249	555.847	0.79563	-0.329831	down	0.00720973	0.128321	chr9:127935095-127938484	-	hsa:8818	Dolichol phosphate-mannose biosynthesis regulatory protein
AC006272.2	7.96453	4.09932	1.94289	0.958205	up	0.00724036	0.12863	chr19:51871983-51887992	-	hsa:84765	Zinc finger protein 577, isoform CRA_b
MDH1	6473.6	4622.34	1.4005	0.485946	up	0.00724244	0.12863	chr2:63589151-63607197	+	hsa:4190	Malate dehydrogenase, cytoplasmic
RPS9	17253.2	22941.1	0.752068	-0.411064	down	0.00724433	0.12863	chr19:54200858-54207647	+	hsa:6203	Ribosomal protein S9, isoform CRA_a
SMTN	3611.27	2745.73	1.31523	0.395319	up	0.00725467	0.128646	chr22:31081318-31104624	+	hsa:6525	Smoothelin
GNG4	39.6568	87.2887	0.454318	-1.13823	down	0.0072567	0.128646	chr1:235547685-235650754	-	hsa:2786	Guanine nucleotide-binding protein subunit gamma
RP13-216E22.4	21.3654	15.4458	1.38325	0.46806	up	0.00727093	0.128694
FBLN2	19819.9	13918.4	1.42401	0.509957	up	0.00730826	0.12907	chr3:13549125-13638422	+	hsa:2199	cDNA FLJ50237, highly similar to Homo sapiens fibulin 2 (FBLN2), transcript variant 1, mRNA
C10orf129	7.76329	2.03878	3.80781	1.92896	up	0.00730943	0.12907	chr10:95194200-95228929	+	hsa:142827	Acyl-coenzyme A synthetase ACSM6, mitochondrial
RP11-248E9.6	11.438	3.49723	3.27059	1.70955	up	0.00737816	0.129843
CTC-325H20.4	12.7474	17.6186	0.723519	-0.466897	down	0.00737894	0.129843
RP11-217E13.1	7.16222	3.47909	2.05865	1.0417	up	0.00737946	0.129843
TMEM86B	20.8771	34.3053	0.608567	-0.716511	down	0.00738538	0.129843	chr19:55226634-55229264	-	hsa:255043	Lysoplasmalogenase
KLC3	8.10159	18.4211	0.439799	-1.18508	down	0.007388	0.129843	chr19:45345534-45351552	+	hsa:147700	Kinesin light chain 3, isoform CRA_a
WBSCR17	86.5112	57.1704	1.51322	0.597618	up	0.00739462	0.129858	chr7:71132537-71713601	+	hsa:64409	Polypeptide N-acetylgalactosaminyltransferase
CCSAP	283.676	220.023	1.2893	0.366591	up	0.00741832	0.130134	chr1:229321005-229342941	-	hsa:126731	Centriole, cilia and spindle-associated protein
RPS23	16663.7	21212.5	0.785561	-0.348204	down	0.00742195	0.130134	chr5:82273320-82278416	-	hsa:6228	cDNA FLJ77921, highly similar to Homo sapiens ribosomal protein S23 (RPS23), mRNA
WDR83	115.482	141.335	0.817084	-0.291443	down	0.00742827	0.130143	chr19:12666804-12675832	+	hsa:84292	Mitogen-activated protein kinase organizer 1, isoform CRA_c
ZNF154	370.178	216.845	1.70711	0.771557	up	0.00749067	0.131059	chr19:57700442-57709211	-	hsa:7710	Zinc finger protein 154 (PHZ-92), isoform CRA_a
RPS19	9921.05	14187.9	0.699259	-0.516101	down	0.00749225	0.131059	chr19:41859918-41871416	+	hsa:6223	40S ribosomal protein S19
CDADC1	749.834	537.464	1.39513	0.480403	up	0.00750058	0.131102	chr13:49259483-49293486	+	hsa:81602	cDNA, FLJ93273, highly similar to Homo sapiens cytidine and dCMP deaminase domain containing 1 (CDADC1), mRNA
HIP1	3791.22	2855.82	1.32754	0.408756	up	0.00751441	0.131242	chr7:75533298-75611838	-	hsa:3092	HIP1 protein
RP1-193H18.2	202.769	144.63	1.40199	0.487476	up	0.00755826	0.131905
CNKSR1	44.0523	80.0383	0.550391	-0.861472	down	0.00757132	0.131955	chr1:26173472-26189884	+	hsa:10256	cDNA FLJ78632, highly similar to Homo sapiens connector enhancer of kinase suppressor of Ras 1 (CNKSR1), mRNA
GPM6A	247.43	505.363	0.489609	-1.0303	down	0.0075764	0.131955	chr4:175632937-176002691	-	hsa:2823	Neuronal membrane glycoprotein M6-a
FBXO31	2727.05	1974.01	1.38148	0.466213	up	0.0075788	0.131955	chr16:87326987-87383793	-	hsa:79791	F-box only protein 31
RPL13A	43654.8	56412.3	0.773853	-0.369868	down	0.00760792	0.132359	chr19:49487554-49492308	+	hsa:23521	cDNA FLJ51256, highly similar to 60S ribosomal protein L13a
PTX4	5.43075	10.1246	0.536391	-0.898642	down	0.00762274	0.132444	chr16:1485939-1488467	-	hsa:390667	Pentraxin-4
KCNAB3	134.946	226.931	0.594656	-0.749873	down	0.00762462	0.132444	chr17:7921859-7929435	-	hsa:9196	Voltage-gated potassium channel subunit beta-3
HNMT	3387.67	2634.32	1.28598	0.362865	up	0.00764102	0.132626	chr2:137964238-138016364	+	hsa:3176	cDNA FLJ51345, highly similar to Histamine N-methyltransferase (EC 2.1.1.8)
TBC1D4	2158.19	1746.38	1.23581	0.305452	up	0.00765973	0.132848	chr13:75284673-75402924	-	hsa:9882	TBC1 domain family, member 4, isoform CRA_b
ARHGEF39	163.66	99.3823	1.64677	0.719642	up	0.00770966	0.133221	chr9:35659344-35665281	-	hsa:84904	cDNA FLJ57465
PCOLCE-AS1	10.1531	19.8874	0.510527	-0.96994	down	0.0077105	0.133221	chr7:100589401-100604038	-	hsa:100129845	PCOLCE antisense RNA 1
LINC00162	1.83306	15.6925	0.116811	-3.09775	down	0.00772072	0.133221	chr21:44999212-45004727	-	hsa:378825	long intergenic non-protein coding RNA 162
CADM4	236.073	326.228	0.723646	-0.466644	down	0.00772392	0.133221	chr19:43622367-43639821	-	hsa:199731	Cell adhesion molecule 4
GNAI1	4790.14	3494.64	1.37071	0.454925	up	0.00773186	0.133221	chr7:80134824-80219409	+	hsa:2770	Guanine nucleotide-binding protein G(i) subunit alpha-1
NSA2	1755.92	2200.16	0.798086	-0.325383	down	0.00773402	0.133221	chr5:74766991-74776912	+	hsa:10412	Ribosome biogenesis protein NSA2 homolog
SPARCL1	52236.2	38020	1.37391	0.45829	up	0.00773477	0.133221	chr4:87473335-87529503	-	hsa:8404	SPARC-like 1 (Mast9, hevin), isoform CRA_a
RP3-460G2.2	11.3828	3.87515	2.93737	1.55453	up	0.00775327	0.133326
ASB16	46.5753	63.6778	0.731421	-0.451227	down	0.00775722	0.133326	chr17:44170706-44179083	+	hsa:92591	Ankyrin repeat and SOCS box protein 16
RP11-207C16.4	2.36774	4.52935	0.522754	-0.935795	down	0.00775868	0.133326
ZNF696	276.807	336.794	0.82189	-0.282984	down	0.00780181	0.133964	chr8:143291389-143299952	+	hsa:79943	Zinc finger protein 696
RP11-165F24.3	17.184	10.4043	1.65163	0.723889	up	0.00782053	0.134183
SH3RF1	1054.87	768.621	1.37242	0.456721	up	0.00783015	0.134245	chr4:169094256-169271098	-	hsa:57630	E3 ubiquitin-protein ligase SH3RF1
PLA2G4A	1000.29	776.927	1.2875	0.364567	up	0.00787674	0.134837	chr1:186828953-186988981	+	hsa:5321	cDNA FLJ75258, highly similar to Homo sapiens phospholipase A2, group IVA (cytosolic, calcium-dependent) (PLA2G4A), mRNA
CADPS	5.28924	13.4647	0.392822	-1.34805	down	0.00791782	0.135364	chr3:62398348-62765984	-	hsa:8618	Calcium-dependent secretion activator 1
RPS7	9768.77	12173.7	0.802451	-0.317515	down	0.00791958	0.135364	chr2:3575263-3580919	+	hsa:6201	40S ribosomal protein S7
PRKCQ-AS1	21.7529	34.5519	0.629571	-0.66756	down	0.00794282	0.135566	chr10:6580425-6585361	+	hsa:439949	PRKCQ antisense RNA 1
RP11-398J10.1	64.1631	105.397	0.608778	-0.716012	down	0.00794351	0.135566
SAP30	230.649	179.592	1.28429	0.360975	up	0.00797225	0.135953	chr4:173370942-173377532	+	hsa:8819	Histone deacetylase complex subunit SAP30
HAVCR2	557.607	380.106	1.46698	0.552845	up	0.00799338	0.136106	chr5:157085832-157109237	-	hsa:84868	Hepatitis A virus cellular receptor 2
TCF7	257.94	358.415	0.719668	-0.474597	down	0.00804507	0.136831	chr5:134114717-134145734	+	hsa:6932	cDNA FLJ33018 fis, clone THYMU1000459, highly similar to Homo sapiens transcription factor 7 (T-cell specific, HMG-box) (TCF7), transcript variant 5, mRNA
TFEC	349.466	193.37	1.80725	0.853793	up	0.00804816	0.136831	chr7:115935148-116030813	-	hsa:22797	cDNA FLJ55256, highly similar to Homo sapiens transcription factor EC (TFEC), transcript variant 1, mRNA
PNMAL2	282.022	170.686	1.65229	0.724469	up	0.00806311	0.136981	chr19:46491191-46495912	-	hsa:57469	paraneoplastic Ma antigen family-like 2
PIK3R5	812.839	492.763	1.64955	0.722074	up	0.00807997	0.13706	chr17:8879842-8965707	-	hsa:23533	Phosphoinositide 3-kinase regulatory subunit 5
SH3BGR	250.018	164.237	1.5223	0.60625	up	0.00810773	0.137427	chr21:39445951-39515506	+	hsa:6450	SH3 domain-binding glutamic acid-rich protein
MMP28	1426.67	995.291	1.43342	0.519457	up	0.00814819	0.137849	chr17:35765857-35795636	-	hsa:79148	Matrix metalloproteinase-28
FAM107A	3811.58	2184.49	1.74484	0.803091	up	0.00815108	0.137849	chr3:58564114-58627610	-	hsa:11170	Family with sequence similarity 107, member A, isoform CRA_c
SLC22A12	52.2043	17.8869	2.91858	1.54527	up	0.00815883	0.137876	chr11:64591207-64601877	+	hsa:116085	cDNA FLJ31175 fis, clone KIDNE2000167, highly similar to Homo sapiens solute carrier family 22 (organic anion/cation transporter), member 12 (SLC22A12), transcript variant 2, mRNA
HMGA1P4	2.02747	5.47081	0.370599	-1.43207	down	0.00817175	0.13799	chr9:128663134-128663578	-		high mobility group AT-hook 1 pseudogene 4
NRG1	9.10832	5.39929	1.68695	0.754416	up	0.00821024	0.138425	chr8:32646979-32764474	+	hsa:3084	Pro-neuregulin-1, membrane-bound isoform
CORO2B	766.847	995.362	0.770421	-0.376282	down	0.00822046	0.138425	chr15:68616540-68727806	+	hsa:10391	cDNA FLJ42721 fis, clone BRAMY4000229, highly similar to Coronin-2B
RPL35	7703.31	10635.2	0.724324	-0.465293	down	0.00822859	0.138428	chr9:124857879-124861961	-	hsa:11224	Ribosomal protein L35, isoform CRA_a
ARHGAP31	2697.84	2119.96	1.27259	0.347769	up	0.00824841	0.138657	chr3:119329828-119418699	+	hsa:57514	cDNA FLJ61628, highly similar to Homo sapiens Cdc42 GTPase-activating protein (CDGAP), mRNA
RP11-158M2.3	46.7432	30.0046	1.55787	0.639574	up	0.00830387	0.139485
PRDM6	38.5881	65.2141	0.591714	-0.757028	down	0.00833748	0.139838	chr5:123089146-123188051	+	hsa:93166	Putative histone-lysine N-methyltransferase PRDM6
CTD-2510F5.4	12.7422	7.64643	1.66642	0.73675	up	0.00834133	0.139838
SHC2	809.803	990.82	0.817307	-0.291051	down	0.00835087	0.139838	chr19:416583-460996	-	hsa:25759	SHC-transforming protein 2
TBXAS1	691.681	409.667	1.6884	0.755656	up	0.0083528	0.139838	chr7:139829153-140020325	+	hsa:6916	cDNA FLJ59444, highly similar to Thromboxane-A synthase (EC 5.3.99.5)
FTSJD1	538.651	650.919	0.827523	-0.273128	down	0.00835844	0.139838	chr16:71282300-71289412	-	hsa:55783	Cap-specific mRNA (nucleoside-2'-O-)-methyltransferase 2
RPL37	11422.3	15005.2	0.76122	-0.393614	down	0.0083623	0.139838	chr5:40831328-40835285	-	hsa:6167	60S ribosomal protein L37
RPL31	12798.7	15763.8	0.811905	-0.300617	down	0.0084136	0.14059	chr2:101002229-101006423	+	hsa:6160	cDNA, FLJ92036, highly similar to Homo sapiens ribosomal protein L31 (RPL31), mRNA
ZNF750	29.3758	16.9937	1.72862	0.789624	up	0.00847762	0.141219	chr17:82829434-82840055	-	hsa:79755	cDNA FLJ51362, highly similar to Protein ZNF750
PKP1	788.892	335.73	2.34978	1.23253	up	0.00849543	0.141219	chr1:201283452-201332993	+	hsa:5317	Plakophilin 1 (Ectodermal dysplasia/skin fragility syndrome), isoform CRA_a
GPX1	8229.42	5704.98	1.4425	0.528569	up	0.00850418	0.141219	chr3:49357176-49358358	-	hsa:2876	Glutathione peroxidase 1 isoform A
SCN3B	195.241	270.042	0.723003	-0.467927	down	0.0085048	0.141219	chr11:123629188-123653882	-	hsa:55800	Sodium channel, voltage-gated, type III, beta, isoform CRA_a
C5orf64	34.9602	14.1019	2.47912	1.30983	up	0.00850591	0.141219	chr5:61637809-61706535	+	hsa:285668	Uncharacterized protein C5orf64
FAM198A	445.211	329.369	1.35171	0.434785	up	0.00850802	0.141219	chr3:42979267-43057715	+	hsa:729085	Protein FAM198A
RPL41	25935.9	34666	0.748164	-0.418573	down	0.00851426	0.141219	chr12:56116590-56117832	+	hsa:6171	Ribosomal protein L41, isoform CRA_a
IL10RA	2176.74	1197.77	1.81733	0.861821	up	0.00853071	0.14135	chr11:117986391-118001483	+	hsa:3587	Interleukin-10 receptor subunit alpha
LRRC25	536.136	315.821	1.69759	0.76349	up	0.00854026	0.14135	chr19:18391137-18397618	-	hsa:126364	Leucine-rich repeat-containing protein 25
ASPRV1	84.4577	103.751	0.814041	-0.296827	down	0.00854107	0.14135	chr2:69960089-69962265	-	hsa:151516	Retroviral-like aspartic protease 1
RPL9	24322.2	31519.5	0.771656	-0.37397	down	0.00857803	0.141857	chr4:39454124-39458911	-	hsa:6133	Ribosomal protein L9, isoform CRA_d
PDE11A	50.5514	22.5616	2.24059	1.16388	up	0.00858699	0.141901	chr2:177623249-178072755	-	hsa:50940	cDNA FLJ56964, highly similar to Dual 3',5'-cyclic-AMP and -GMP phosphodiesterase 11A (EC 3.1.4.17)
INSL5	0.192905	1.37237	0.140563	-2.83071	down	0.00859651	0.141937	chr1:66797741-66801259	-	hsa:10022	Insulin-like peptide INSL5
RP1-127H14.3	2.22585	0.524917	4.24038	2.08419	up	0.00860946	0.141937
MS4A4A	2303.04	1206.14	1.90943	0.93314	up	0.00861942	0.141937	chr11:60280541-60308972	+	hsa:51338	cDNA FLJ77358, highly similar to Homo sapiens membrane-spanning 4-domains, subfamily A, member 4 (MS4A4A), transcript variant 2, mRNA
ST3GAL5	1057.9	1823.54	0.580135	-0.785539	down	0.00862083	0.141937	chr2:85839147-85889034	-	hsa:8869	cDNA FLJ55056, highly similar to Homo sapiens ST3 beta-galactoside alpha-2,3-sialyltransferase 5, transcript variant 1, mRNA
RERGL	406.79	832.203	0.488811	-1.03265	down	0.00865212	0.142347	chr12:18080869-18090193	-	hsa:79785	Ras-related and estrogen-regulated growth inhibitor-like protein
SEZ6	25.2095	11.1527	2.26038	1.17657	up	0.008667	0.142487	chr17:28954905-29006063	-	hsa:124925	Seizure protein 6 homolog
SH3TC1	1072.31	637.911	1.68097	0.74929	up	0.00867572	0.142526	chr4:8217116-8241103	+	hsa:54436	SH3 domain and tetratricopeptide repeat-containing protein 1
RP11-475B2.1	18.8035	38.5815	0.48737	-1.03691	down	0.00868667	0.14259
APBA2	60.369	83.8274	0.720158	-0.473614	down	0.00869234	0.14259	chr15:28921637-29118315	+	hsa:321	Amyloid beta A4 precursor protein-binding family A member 2
MAN1A1	11588.4	7172.66	1.61564	0.692104	up	0.00874161	0.143195	chr6:119177201-119349766	-	hsa:4121	Mannosyl-oligosaccharide 1,2-alpha-mannosidase IA
RP11-1299A16.3	8.96399	18.7971	0.476883	-1.06829	down	0.00874202	0.143195
RP11-830F9.6	60.5859	37.1313	1.63166	0.706345	up	0.00875078	0.143221
OTUD7A	89.5109	49.2465	1.81761	0.862043	up	0.00877814	0.143429	chr15:31481682-31870672	-	hsa:161725	OTU domain-containing protein 7A
SUSD1	428.747	289.994	1.47847	0.564101	up	0.00878912	0.143429	chr9:112040781-112175297	-	hsa:64420	Sushi domain-containing protein 1
SCN1A	0.834495	3.72864	0.223807	-2.15967	down	0.0087911	0.143429	chr2:165989160-166149132	-	hsa:6323	Sodium channel protein
RP11-10O17.2	75.0644	61.4126	1.2223	0.289594	up	0.0087947	0.143429
TRIM28	4091.68	5447.8	0.751071	-0.41298	down	0.00880859	0.143551	chr19:58544469-58550715	+	hsa:10155	cDNA, FLJ94025, highly similar to Homo sapiens tripartite motif-containing 28 (TRIM28), mRNA
RP11-879F14.2	24.5253	13.7482	1.78389	0.835028	up	0.00884512	0.144042
TBX3	769.292	1137.2	0.676479	-0.563883	down	0.00887297	0.144227	chr12:114670254-114684164	-	hsa:6926	T-box 3 (Ulnar mammary syndrome), isoform CRA_c
LL0XNC01-250H12.2	9.01917	21.3472	0.422499	-1.24298	down	0.00889008	0.144286	chrx:103449384-103487541	+	hsa:100506901	uncharacterized LOC100506901
APPBP2	2255.64	1803.82	1.25048	0.322484	up	0.00889233	0.144286	chr17:60443158-60509063	-	hsa:10513	Amyloid protein-binding protein 2
ROCK1	3760.01	3022.5	1.244	0.314992	up	0.00891088	0.144483	chr18:20949740-21111851	-	hsa:6093	Rho-associated protein kinase 1
INVS	760.804	623.898	1.21944	0.286215	up	0.00894272	0.144826	chr9:100099220-100301144	+	hsa:27130	Inversin, isoform CRA_a
DOCK6	3865.57	3097.51	1.24796	0.319571	up	0.00894866	0.144826	chr19:11199295-11262486	-	hsa:57572	cDNA FLJ50166, highly similar to Dedicator of cytokinesis protein 6
AC002064.5	3.18609	8.63663	0.368905	-1.43868	down	0.00895147	0.144826	chr7:90255424-90310360	+	hsa:79846	cilia and flagella associated protein 69
RNF115	1463.51	1085.39	1.34838	0.431224	up	0.0089672	0.144976	chr1:145746277-145823927	-	hsa:27246	E3 ubiquitin-protein ligase RNF115
BMP8A	29.5653	37.6227	0.785836	-0.3477	down	0.00897539	0.145004	chr1:39491646-39529869	+	hsa:353500	BMP8A protein
RPL32	15676.8	20054.4	0.781717	-0.355282	down	0.00903589	0.145771	chr3:12834945-12841582	-	hsa:6161	Ribosomal protein L32, isoform CRA_a
CYP2D6	143.706	193.954	0.740928	-0.432595	down	0.00904482	0.14581	chr22:42126499-42130881	-	hsa:1565	Nonfunctional cytochrome P450 family 2 subfamily D polypeptide 6
ARSB	439.835	345.633	1.27255	0.347723	up	0.00907168	0.146138	chr5:78777209-78986534	-	hsa:411	Arylsulfatase B, isoform CRA_a
C11orf63	441.524	301.462	1.46461	0.550517	up	0.00907989	0.146165	chr11:122882528-122905892	+	hsa:79864	Uncharacterized protein C11orf63
RP11-64B16.3	1.7411	0.310732	5.60322	2.48626	up	0.00911682	0.146569
hsa-mir-145	1440.82	2737.12	0.5264	-0.925769	down	0.00912274	0.146569
TM9SF1	25.581	33.2728	0.768825	-0.379272	down	0.00913177	0.146569	chr14:24189143-24195736	-	hsa:10548	cDNA FLJ75892, highly similar to Homo sapiens transmembrane 9 superfamily member 1 (TM9SF1), mRNA
AC128709.4	3.86872	1.7003	2.27532	1.18607	up	0.00914556	0.146591	chr3:197509783-197573323	-	hsa:622	3-hydroxybutyrate dehydrogenase
NOSTRIN	1113.28	826.483	1.34701	0.429757	up	0.00915857	0.146694	chr2:168802590-168865339	+	hsa:115677	Nitric oxide synthase trafficker, isoform CRA_a
KLHL36	1126.85	737.111	1.52874	0.612343	up	0.00920997	0.147307	chr16:84648966-84667581	+	hsa:79786	Kelch-like protein 36
MCF2L	4633.95	2729.03	1.69802	0.76385	up	0.0092448	0.147759	chr13:112979312-113096487	+	hsa:23263	cDNA FLJ37449 fis, clone BRAWH2010329, highly similar to GUANINE NUCLEOTIDE EXCHANGE FACTOR DBS
FASLG	18.4292	29.0807	0.633726	-0.658069	down	0.00926214	0.147924	chr1:172659045-172666873	+	hsa:356	Tumor necrosis factor ligand superfamily member 6
FAM211B	226.241	294.298	0.768747	-0.37942	down	0.00926833	0.147924	chr22:24588245-24593106	-	hsa:388886	leucine rich repeat containing 75B
GPR183	688.198	254.282	2.70643	1.43639	up	0.0092798	0.148001	chr13:99294535-99307495	-	hsa:1880	Epstein-Barr virus induced gene 2 (Lymphocyte-specific G protein-coupled receptor), isoform CRA_a
SRSF6	5201.11	8055.24	0.64568	-0.631108	down	0.00929841	0.148193	chr20:43457864-43463605	+	hsa:6431	cDNA FLJ76823, highly similar to Homo sapiens splicing factor, arginine/serine-rich 6 (SFRS6), mRNA
POF1B	20.5959	38.2938	0.53784	-0.894751	down	0.00932155	0.14839	chrx:85277389-85379743	-	hsa:79983	Protein POF1B
SNAPC2	375.243	476.838	0.78694	-0.345674	down	0.00932401	0.14839	chr19:7920309-7923251	+	hsa:6618	snRNA-activating protein complex subunit 2
ZNF212	379.436	457.392	0.829564	-0.269575	down	0.0093413	0.148559	chr7:149250046-149255609	+	hsa:7988	cDNA FLJ90340 fis, clone NT2RP2002564, highly similar to Zinc finger protein 212
USP41	21.0227	14.4649	1.45336	0.539394	up	0.00938453	0.149025	chr22:20363613-20390758	-	hsa:373856	cDNA FLJ59031, highly similar to Ubl carboxyl-terminal hydrolase 18 (EC 3.1.2.-)
DTX4	985.634	1394.49	0.706806	-0.500614	down	0.00938498	0.149025	chr11:59172339-59208587	+	hsa:23220	E3 ubiquitin-protein ligase DTX4
AC093157.1	28.9468	41.2989	0.700908	-0.512702	down	0.00939054	0.149025	chr1:100989623-101025806	-	hsa:51611	cDNA FLJ43496 fis, clone PEBLM2001465, highly similar to Probable diphthine synthase (EC 2.1.1.98)
CTSS	3541.92	2000.24	1.77075	0.824361	up	0.00946504	0.150101	chr1:150730196-150765957	-	hsa:1520	Cathepsin S
RP11-558F24.4	16.0785	27.1418	0.592389	-0.755383	down	0.0094738	0.150134
KIAA0226L	141.839	276.904	0.512233	-0.965129	down	0.00949488	0.150239	chr13:46342000-46387500	-	hsa:80183	cDNA FLJ43962 fis, clone TESTI4016822, highly similar to Protein phosphatase inhibitor 2
PROM1	3.98123	12.9737	0.306869	-1.70431	down	0.00951687	0.150239	chr4:15968226-16076118	-	hsa:8842	CD133 isoform H
TRPM2	514.033	324.719	1.58301	0.662669	up	0.00951922	0.150239	chr21:44353571-44422462	+	hsa:7226	cDNA FLJ50244, highly similar to Transient receptor potential cation channel subfamily M member 2 (EC 3.6.1.13)
AP000688.29	3.49392	1.39295	2.50828	1.3267	up	0.00952065	0.150239	chr21:36069924-36073177	+	hsa:873	Carbonyl reductase [NADPH] 1
GLS2	117.339	162.849	0.720537	-0.472856	down	0.00955416	0.150661	chr12:56470952-56487599	-	hsa:27165	Glutaminase liver isoform, mitochondrial
PRHOXNB	7.96653	0.863399	9.22693	3.20585	up	0.0095807	0.150973	chr13:27978106-27988637	-	hsa:646625	Putative 2-oxo-4-hydroxy-4-carboxy-5-ureidoimidazoline decarboxylase
ANKRD53	189.27	322.699	0.586522	-0.769742	down	0.00958985	0.150973	chr2:70978445-70985499	+	hsa:79998	ankyrin repeat domain 53
ACMSD	3.10724	5.23105	0.593999	-0.751468	down	0.00959412	0.150973	chr2:134844423-134902076	+	hsa:130013	cDNA FLJ43018 fis, clone BRTHA2017353
DUSP3	3473.14	2889.64	1.20193	0.265352	up	0.00962582	0.151051	chr17:43766121-43779000	-	hsa:1845	Dual specificity phosphatase 3
FAU	6518.47	8258.23	0.789331	-0.341298	down	0.00962614	0.151051	chr11:65120627-65122200	-	hsa:2197	40S ribosomal protein S30
GSN	155233	115627	1.34254	0.424961	up	0.00963006	0.151051	chr9:121286580-121332842	+	hsa:2934	cDNA FLJ35478 fis, clone SMINT2007796, highly similar to Gelsolin
GRN	9315.43	7089.35	1.314	0.393969	up	0.00963212	0.151051	chr17:44345312-44353106	+	hsa:2896	Granulins
AL645608.1	2.84045	7.1724	0.396025	-1.33634	down	0.00963283	0.151051	chr1:1020126-1056119	+	hsa:375790	Agrin
MZF1	834.526	1010.19	0.826106	-0.275601	down	0.0096455	0.151144	chr19:58561917-58573575	-	hsa:7593	Zinc finger protein 42 (Myeloid-specific retinoic acid-responsive), isoform CRA_a
AC106017.1	0.909196	3.42691	0.265311	-1.91424	down	0.00966284	0.151203	chr17:19237377-19336715	+	hsa:22905	Epsin 2, isoform CRA_a
PRR18	6.87194	16.7544	0.410159	-1.28575	down	0.00966587	0.151203	chr6:166305680-166308383	-	hsa:285800	proline rich 18
RP11-151D14.1	76.0003	44.6725	1.70128	0.766619	up	0.00969536	0.151502
AC005592.1	53.3131	30.2115	1.76466	0.81939	up	0.00975351	0.152113	chr5:142592178-142621355	-	hsa:2246	Fibroblast growth factor 1
AC073130.3	26.2177	18.2407	1.43732	0.523378	up	0.00975486	0.152113	chr7:116210493-116258783	+	hsa:26136	Testis derived transcript (3 LIM domains), isoform CRA_d
MAGED4	176.674	306.399	0.576614	-0.794323	down	0.00979055	0.152458	chrx:52184823-52192268	+	hsa:728239	melanoma antigen family D, 4
CCDC85C	241.272	422.651	0.570855	-0.808804	down	0.0098146	0.15268	chr14:99511266-99604390	-	hsa:317762	Coiled-coil domain-containing protein 85C
C9orf172	28.8534	40.7571	0.707936	-0.498309	down	0.00982444	0.15268	chr9:136844415-136847345	+	hsa:389813	chromosome 9 open reading frame 172
KIF22	679.502	863.927	0.786527	-0.346431	down	0.00982909	0.15268	chr16:29790968-29805385	+	hsa:3835	cDNA FLJ51003, highly similar to Kinesin-like protein KIF22
GAL3ST1	40.7676	82.2336	0.495753	-1.01231	down	0.00983209	0.15268	chr22:30554635-30565201	-	hsa:9514	Galactose-3-O-sulfotransferase 1, isoform CRA_a
TRAPPC2L	789.582	1006.76	0.784278	-0.350562	down	0.00985352	0.152907	chr16:88857057-88862678	+	hsa:51693	Trafficking protein particle complex subunit 2-like protein
CTD-3195I5.5	23.9815	33.3838	0.718357	-0.477227	down	0.00986908	0.152937
NKX2-5	8.95854	26.9105	0.332902	-1.58683	down	0.00987745	0.152961	chr5:173232104-173235312	-	hsa:1482	NK2 transcription factor related locus 5
ACTL10	22.2655	32.0891	0.693864	-0.527274	down	0.00990679	0.153227	chr20:33666498-33668525	+	hsa:170487	actin-like 10
MOK	468.208	610.332	0.767138	-0.382443	down	0.00991284	0.153227	chr14:102228831-102305191	-	hsa:5891	MAPK/MAK/MRK overlapping kinase
FAM216A	151.042	198.322	0.761601	-0.392893	down	0.00991515	0.153227	chr12:110468427-110490387	+	hsa:29902	family with sequence similarity 216, member A
TMEM130	8.86932	25.7066	0.345021	-1.53525	down	0.00996202	0.153739	chr7:98846488-98870050	-	hsa:222865	cDNA FLJ42643 fis, clone BRACE3025531, moderately similar to Mus musculus transmembrane protein 130 (Tmem130), mRNA
RP11-989F5.3	3.37417	0.745747	4.52456	2.17778	up	0.00997221	0.15379
LRRK1	953.906	782.682	1.21877	0.285421	up	0.0100006	0.154123	chr15:101022432-101070112	+	hsa:79705	LRRK1 protein
CPPED1	788.28	617.045	1.27751	0.353333	up	0.01002	0.154315	chr16:12659799-12803887	-	hsa:55313	Serine/threonine-protein phosphatase CPPED1
HLA-DMA	2192.02	1658.52	1.32167	0.402365	up	0.0100309	0.154376	chr6:32948614-32953122	-	hsa:3108	Beta-2-microglobulin
CDKN2B-AS1	6.35637	10.8339	0.586711	-0.769278	down	0.0100911	0.155048	chr9:21994791-22121097	+	hsa:100048912	CDKN2B antisense RNA 1
AC004840.9	149.351	108.952	1.37079	0.455012	up	0.0100922	0.155048	chr7:2354839-2380745	+	hsa:8662	Eukaryotic translation initiation factor 3 subunit B
RP11-27M15.1	104.508	153.186	0.682231	-0.551668	down	0.0101007	0.155048
RPL18A	11180	14806.9	0.755053	-0.40535	down	0.0101022	0.155048	chr19:17859878-17863324	+	hsa:6142	60S ribosomal protein L18a
ZNF784	207.232	257.212	0.805685	-0.311712	down	0.0101228	0.155214	chr19:55620741-55624575	-	hsa:147808	Zinc finger protein 784
SLC6A9	165.186	279.865	0.590236	-0.760636	down	0.0101309	0.155214	chr1:43996483-44031492	-	hsa:6536	cDNA, FLJ78832, highly similar to Sodium- and chloride-dependent glycine transporter 1
CTB-50L17.7	28.9388	37.6053	0.769539	-0.377933	down	0.0101338	0.155214
MXD3	329.829	411.266	0.801983	-0.318357	down	0.0101701	0.155663	chr5:177307205-177312291	-	hsa:83463	MAX dimerization protein 3, isoform CRA_a
WDR81	2180.09	1776.84	1.22695	0.295076	up	0.0101952	0.155843	chr17:1716523-1738599	+	hsa:124997	WD repeat-containing protein 81
TMEM26	68.7145	122.705	0.559998	-0.836507	down	0.0101957	0.155843	chr10:61412893-61453238	-	hsa:219623	Transmembrane protein 26
GDNF-AS1	11.2199	31.7161	0.35376	-1.49916	down	0.0102064	0.1559	chr5:37840438-37874894	+	hsa:100861519	GDNF antisense RNA 1 (head to head)
MS4A4E	363.29	262.922	1.38174	0.466484	up	0.0102605	0.156513	chr11:60212984-60243102	-	hsa:643680	Putative membrane-spanning 4-domains subfamily A member 4E
AGTR1	1414.88	1068.45	1.32424	0.405167	up	0.0102815	0.156703	chr3:148730180-148743003	+	hsa:185	Angiotensin II receptor, type 1, isoform CRA_c
LILRB4	679.66	392.426	1.73194	0.792392	up	0.0102869	0.156703	chr19:54662819-54670359	+	hsa:11006	Leukocyte immunoglobulin-like receptor subfamily B member 4
RAB40C	630.709	765.34	0.824089	-0.279127	down	0.0103138	0.157005	chr16:590077-629273	+	hsa:57799	Ras-related protein Rab-40C
PCDHGA2	132.44	94.8987	1.3956	0.480883	up	0.0103404	0.157291	chr5:141338760-141341494	+	hsa:56113	Protocadherin gamma-A2
SLAMF9	6.05469	2.17251	2.78695	1.47869	up	0.0103583	0.157291	chr1:159951492-159954254	-	hsa:89886	SLAM family member 9
DCK	741.101	547.749	1.35299	0.436155	up	0.0103607	0.157291	chr4:70993548-71030914	+	hsa:1633	cDNA FLJ51425, highly similar to Deoxycytidine kinase (EC 2.7.1.74)
COL15A1	6855.92	4819.77	1.42246	0.508386	up	0.0103801	0.15748	chr9:98943713-99070792	+	hsa:1306	cDNA FLJ38566 fis, clone HCHON2005118, highly similar to Collagen alpha-1(XV) chain
UBR3	2161.56	1672.34	1.29253	0.370203	up	0.01041	0.15772	chr2:169827508-170084131	+	hsa:130507	Putative uncharacterized protein DKFZp686N10185
GPR161	243.969	184.006	1.32588	0.406945	up	0.0104422	0.158013	chr1:168079542-168136436	-	hsa:23432	G-protein-coupled receptor 161
ZNF140	585.209	714.224	0.819364	-0.287424	down	0.0104435	0.158013	chr12:133080419-133108976	+	hsa:7699	cDNA, FLJ93636, highly similar to Homo sapiens zinc finger protein 140 (clone pHZ-39) (ZNF140), mRNA
NFE2L1	18733.5	14672.9	1.27674	0.352462	up	0.0104771	0.158201	chr17:48048780-48061492	+	hsa:4779	NFE2L1 protein
TRAF2	333.845	407.815	0.81862	-0.288734	down	0.0104936	0.158242	chr9:136886513-136926615	+	hsa:7186	TNF receptor-associated factor 2, isoform CRA_a
JPH2	847.805	538.568	1.57418	0.654605	up	0.0104955	0.158242	chr20:44176817-44187578	-	hsa:57158	cDNA FLJ51473, highly similar to Junctophilin-2
ARHGAP35	3251.43	2656.71	1.22386	0.291434	up	0.0105105	0.158242	chr19:46918676-47005077	+	hsa:2909	GRLF1 protein
RP11-553L6.5	1781.72	1457.45	1.22249	0.289824	up	0.0105283	0.158334
NPM1	10329.5	14902.9	0.693121	-0.528821	down	0.0105817	0.159003	chr5:171387704-171410884	+	hsa:4869	Truncated nucleolar phosphoprotein B23
TFAP4	216.563	296.084	0.731424	-0.45122	down	0.010587	0.159003	chr16:4257186-4273000	-	hsa:7023	Transcription factor AP-4 (Activating enhancer binding protein 4) variant
OGDHL	22.2193	45.4316	0.489071	-1.03188	down	0.0105968	0.159045	chr10:49734641-49762379	-	hsa:55753	2-oxoglutarate dehydrogenase-like, mitochondrial
SEC11C	339.257	441.535	0.768357	-0.380151	down	0.0106529	0.159672	chr18:59139884-59158836	+	hsa:90701	Signal peptidase complex catalytic subunit SEC11C
CLDN18	50.1746	33.0623	1.51758	0.60177	up	0.0106677	0.159788	chr3:138010164-138033652	+	hsa:51208	cDNA FLJ55115, highly similar to Claudin-18
LRBA	1369.35	1047.61	1.30712	0.386387	up	0.0107003	0.160124	chr4:150264659-151015296	-	hsa:987	Lipopolysaccharide-responsive and beige-like anchor protein
PRF1	192.526	281.538	0.683836	-0.548278	down	0.0107161	0.160124	chr10:70597348-70602775	-	hsa:5551	Perforin-1
LINC00705	2.52991	0.735481	3.4398	1.78233	up	0.0107187	0.160124	chr10:4656156-4662419	+	hsa:338588	long intergenic non-protein coding RNA 705
SLC35F2	167.174	250.328	0.667818	-0.582472	down	0.0107433	0.160128	chr11:107790991-107859188	-	hsa:54733	cDNA FLJ58947, highly similar to Homo sapiens solute carrier family 35, member F2 (SLC35F2), mRNA
RCC1	739.872	1112.89	0.664823	-0.588959	down	0.0107458	0.160128	chr1:28518233-28539196	+	hsa:1104	Regulator of chromosome condensation
CDHR2	6.09404	11.9434	0.510242	-0.970747	down	0.010752	0.160128	chr5:176565338-176595768	+	hsa:54825	Cadherin-related family member 2
CA8	162.067	99.9658	1.62122	0.697083	up	0.010758	0.160128	chr8:60188864-60281395	-	hsa:767	cDNA FLJ57482, highly similar to Carbonic anhydrase-related protein
SLC22A17	789.612	1041.29	0.7583	-0.39916	down	0.0107699	0.160128	chr14:23346311-23352451	-	hsa:51310	Solute carrier family 22 member 17
DOPEY2	646.745	510.435	1.26705	0.34147	up	0.0107758	0.160128	chr21:36164541-36294274	+	hsa:9980	Protein dopey-2
HEPHL1	3.07313	7.64581	0.401937	-1.31496	down	0.0107762	0.160128	chr11:94021212-94114208	+	hsa:341208	Hephaestin-like protein 1
RP11-431K24.1	40.9882	28.0168	1.46298	0.548913	up	0.0108031	0.160421
HOXA11	2.90164	38.1933	0.0759725	-3.71838	down	0.0108293	0.160703	chr7:27181157-27185216	-	hsa:3207	cDNA, FLJ94560, highly similar to Homo sapiens homeo box A11 (HOXA11), mRNA
RPL19	22796.4	28645	0.795824	-0.329478	down	0.0108448	0.160746	chr17:39200323-39204727	+	hsa:6143	60S ribosomal protein L19
NUDT16L1	466.987	566.918	0.823729	-0.279758	down	0.0108465	0.160746	chr16:4693693-4695859	+	hsa:84309	cDNA, FLJ96514
UTRN	7760.08	6152.85	1.26122	0.334815	up	0.0108878	0.161003	chr6:144286354-144853034	+	hsa:7402	cDNA FLJ77189, highly similar to Homo sapiens utrophin (homologous to dystrophin) (UTRN), mRNA
SERPINC1	10.6838	5.59814	1.90846	0.93241	up	0.0108919	0.161003	chr1:173903804-173917378	-	hsa:462	Serpin peptidase inhibitor, clade C (Antithrombin), member 1, isoform CRA_a
RPS16	13523.8	17642.9	0.76653	-0.383586	down	0.010895	0.161003	chr19:39433210-39436020	-	hsa:6217	40S ribosomal protein S16
RP11-96D1.11	14.4971	20.8801	0.6943	-0.52637	down	0.0108997	0.161003
TULP4	1027.73	793.391	1.29536	0.373358	up	0.0109818	0.162108	chr6:158232236-158511828	+	hsa:56995	Tubby-related protein 4
PPIP5K1	1353.68	1021.02	1.32582	0.406884	up	0.0110189	0.162335	chr15:43533475-43590128	-	hsa:9677	Inositol hexakisphosphate and diphosphoinositol-pentakisphosphate kinase 1
AADACL3	7.06375	1.28986	5.47636	2.45322	up	0.0110799	0.16302	chr1:12716115-12728759	+	hsa:126767	Arylacetamide deacetylase-like 3
ZNF653	103.306	139.466	0.740725	-0.432989	down	0.0111161	0.163383	chr19:11483427-11505923	-	hsa:115950	Zinc finger protein 653
AKR1B1	1567.09	1305.36	1.2005	0.263638	up	0.0111364	0.163481	chr7:134442355-134459136	-	hsa:231	Aldo-keto reductase family 1, member B1 (Aldose reductase), isoform CRA_a
CDH2	30.8592	80.4813	0.383434	-1.38295	down	0.0111405	0.163481	chr18:27950966-28168629	-	hsa:1000	Cadherin 2, type 1, N-cadherin (Neuronal), isoform CRA_b
TBATA	2.10758	6.13774	0.343381	-1.54212	down	0.0111911	0.164076	chr10:70771239-70785401	-	hsa:219793	Protein TBATA
FYCO1	4222.76	3449.38	1.22421	0.291848	up	0.0112037	0.164076	chr3:45917903-45989463	-	hsa:79443	FYVE and coiled-coil domain-containing protein 1
HDGFRP2	1389.48	1668.16	0.832939	-0.263717	down	0.0112078	0.164076	chr19:4472258-4502211	+	hsa:84717	Hepatoma-derived growth factor-related protein 2
HORMAD2	7.46717	3.04743	2.45032	1.29297	up	0.0112103	0.164076	chr22:30080208-30122420	+	hsa:150280	HORMA domain-containing protein 2
SMIM3	28.2503	7.53403	3.7497	1.90677	up	0.0112573	0.164452	chr5:150777946-150796736	+	hsa:85027	Small integral membrane protein 3
GLCE	1286.63	967.712	1.32956	0.410945	up	0.0112904	0.16459	chr15:69160582-69272207	+	hsa:26035	cDNA FLJ11326 fis, clone PLACE1010481, highly similar to D-glucuronyl C5-epimerase (EC 5.1.3.-)
CCDC74B	83.1835	133.713	0.622106	-0.684768	down	0.0112958	0.16459	chr2:130139287-130145086	-	hsa:91409	coiled-coil domain containing 74B
RP1-127C7.6	3.88814	8.81611	0.441026	-1.18106	down	0.0112963	0.16459
CTD-2297D10.2	34.2104	56.7498	0.602829	-0.73018	down	0.0112968	0.16459	chr5:5132085-5140054	-	hsa:101929176	uncharacterized LOC101929176
AC145124.2	77.6162	51.2674	1.51395	0.598317	up	0.0113215	0.164842	chr8:12182110-12194103	-	hsa:85002	Putative protein N-methyltransferase FAM86B1
WNT7A	0.544121	3.16265	0.172046	-2.53913	down	0.0113488	0.164871	chr3:13818585-13880121	-	hsa:7476	Protein Wnt-7a
GLYCTK	280.992	680.753	0.412766	-1.2766	down	0.0113497	0.164871	chr3:52287820-52295256	+	hsa:132158	CG9886-like, isoform CRA_e
SGCG	362.893	196.953	1.84253	0.881688	up	0.0113529	0.164871	chr13:23180979-23325164	+	hsa:6445	cDNA FLJ75652, highly similar to Homo sapiens sarcoglycan, gamma (35kDa dystrophin-associated glycoprotein) (SGCG), mRNA
MDK	429.549	700.661	0.613062	-0.705894	down	0.0114029	0.16549	chr11:46381068-46383837	+	hsa:4192	Mutant truncated midkine C
GSDMB	1132.38	1987.65	0.569706	-0.811709	down	0.0114392	0.165909	chr17:39904595-39918650	-	hsa:55876	Gasdermin-B
CTB-129O4.1	29.8217	45.5621	0.654529	-0.611471	down	0.0114563	0.165942
TCEAL2	221.495	444.51	0.49829	-1.00494	down	0.0115268	0.166683	chrx:102125688-102127712	+	hsa:140597	Transcription elongation factor A protein-like 2
NUDT18	289.779	219.37	1.32096	0.401587	up	0.0115684	0.167095	chr8:22106872-22109419	-	hsa:79873	8-oxo-dGDP phosphatase NUDT18
CTD-2227E11.1	20.4238	43.1052	0.473814	-1.07761	down	0.0115732	0.167095
MFSD5	541.795	677.858	0.799275	-0.323236	down	0.0115958	0.167314	chr12:53251586-53254406	+	hsa:84975	Molybdate-anion transporter
HIF3A	2043.45	1019.04	2.00528	1.0038	up	0.0116044	0.16733	chr19:46298376-46338540	+	hsa:64344	cDNA, FLJ95531, highly similar to Homo sapiens hypoxia inducible factor 3, alpha subunit (HIF3A), transcript variant 1, mRNA
CTSB	22756.4	17268.6	1.31779	0.398121	up	0.0116452	0.167811	chr8:11842524-11868137	-	hsa:1508	Cathepsin B, isoform CRA_a
CCDC170	348.824	225.589	1.54628	0.628804	up	0.0116824	0.168238	chr6:151494030-151618334	+	hsa:80129	coiled-coil domain containing 170
ITPRIPL1	136.362	175.118	0.778688	-0.360882	down	0.0116927	0.168279	chr2:96325324-96328353	+	hsa:150771	Inositol 1,4,5-trisphosphate receptor-interacting protein-like 1
RP11-395G23.3	41.9844	55.9175	0.750828	-0.413445	down	0.0117221	0.168593
RP11-18F14.2	265.591	176.334	1.50618	0.590897	up	0.011746	0.168705
hsa-mir-133a-1	0.663726	2.23987	0.296323	-1.75476	down	0.0117809	0.169005
RP11-10N16.3	0.408308	2.04031	0.200121	-2.32106	down	0.0117911	0.169044
C1QL3	32.3542	16.3147	1.98313	0.987783	up	0.0118239	0.169405	chr10:16513743-16522005	-	hsa:389941	Complement C1q-like protein 3
SLC15A3	1196.46	959.785	1.2466	0.317994	up	0.0118614	0.169834	chr11:60937083-60951785	-	hsa:51296	Solute carrier family 15 member 3
URGCP	1450.16	1811.79	0.800404	-0.3212	down	0.0119369	0.170726	chr7:43875902-43906632	-	hsa:55665	Up-regulated gene 4, isoform CRA_a
GALNT15	5238.45	2797.62	1.87247	0.904943	up	0.011952	0.170726	chr3:16174677-16229746	+	hsa:117248	Polypeptide N-acetylgalactosaminyltransferase 13
GAD1	8.49862	15.4421	0.550353	-0.86157	down	0.0119573	0.170726	chr2:170816690-170861151	+	hsa:2571	cDNA FLJ77623, highly similar to Homo sapiens glutamate decarboxylase 1 (brain, 67kDa) (GAD1), transcript variant GAD67, mRNA
ADAM33	5624.12	7339.15	0.766318	-0.383985	down	0.0119638	0.170726	chr20:3667973-3682108	-	hsa:80332	ADAM metallopeptidase domain 33, isoform CRA_g
PTPRB	4355.51	3037.66	1.43384	0.519882	up	0.0119694	0.170726	chr12:70524289-70610061	-	hsa:5787	Protein-tyrosine-phosphatase
RTN4	25172.1	18918	1.33059	0.412069	up	0.0120106	0.171095	chr2:54972189-55050598	-	hsa:57142	Reticulon-4
CELF2	5396.47	4454.07	1.21158	0.27689	up	0.0120224	0.171154	chr10:11165030-11336675	+	hsa:10659	cDNA, FLJ94762, highly similar to Homo sapiens CUG triplet repeat, RNA binding protein 2 (CUGBP2),mRNA
FBXW7	1083.06	832.692	1.30067	0.379252	up	0.0120493	0.171429	chr4:152321258-152382512	-	hsa:55294	F-box and WD40 domain protein 7
KCNB1	1375.33	662.452	2.07613	1.05389	up	0.0120655	0.171551	chr20:49368409-49483961	-	hsa:3745	Potassium voltage-gated channel subfamily B member 1
GTPBP2	3205.37	2333.07	1.37389	0.458262	up	0.0120732	0.171551	chr6:43620481-43628599	-	hsa:54676	GTP binding protein 2, isoform CRA_a
RPS14	19625.2	24406.4	0.804098	-0.314557	down	0.0121066	0.171917	chr5:150444229-150449756	-	hsa:6208	40S ribosomal protein S14
C5AR2	308.922	141.427	2.18431	1.12718	up	0.012116	0.171942	chr19:47332147-47342015	+	hsa:27202	G protein-coupled receptor C5L2
HCAR1	1728.52	1197.72	1.44317	0.529246	up	0.0121328	0.172071	chr12:122727606-122730582	-	hsa:27198	Hydroxycarboxylic acid receptor 1
TLE6	26.3795	37.556	0.702404	-0.509627	down	0.0121956	0.172851	chr19:2977538-2995184	+	hsa:79816	Transducin-like enhancer protein 6
WDPCP	494.69	394.69	1.25336	0.325804	up	0.0122229	0.173129	chr2:63121831-63588518	-	hsa:51057	WD repeat-containing and planar cell polarity effector protein fritz homolog
TACC2	2658.19	1994.89	1.3325	0.414135	up	0.0122903	0.173959	chr10:121994632-122254542	+	hsa:10579	Transforming acidic coiled-coil-containing protein 2
CTD-2192J16.26	2.071	4.29314	0.482397	-1.05171	down	0.012297	0.173959
C3orf72	1.04056	24.9688	0.0416746	-4.58469	down	0.0123345	0.17438	chr3:138947234-138953988	+	hsa:401089	FOXL2 neighbor
GCGR	5.74387	3.01913	1.90249	0.927891	up	0.0123643	0.174691	chr17:81804132-81814008	+	hsa:2642	Glucagon receptor
AC007952.5	9.50782	18.2764	0.520224	-0.942794	down	0.0123818	0.174729	chr17:19127469-19158835	+	hsa:400581	GRB2-related adaptor protein-like
TMEM206	147.996	118.142	1.25269	0.32503	up	0.0123826	0.174729	chr1:212364474-212414893	-	hsa:55248	Transmembrane protein 206
RP11-73K9.2	23.3643	35.5833	0.656608	-0.606896	down	0.0123917	0.174747
LINGO1	76.9975	122.744	0.627302	-0.672768	down	0.0124176	0.174899	chr15:77613027-77819429	-	hsa:84894	Leucine-rich repeat and immunoglobulin-like domain-containing nogo receptor-interacting protein 1
CPNE5	305.25	504.53	0.605019	-0.724948	down	0.012429	0.174899	chr6:36740772-36839444	-	hsa:57699	Putative uncharacterized protein DKFZp666C234
SLC24A4	86.1752	53.7484	1.60331	0.681051	up	0.0124403	0.174899	chr14:92323160-92501481	+	hsa:123041	cDNA FLJ55577, highly similar to Sodium/potassium/calcium exchanger 4
CTTNBP2NL	1077.96	865.328	1.24572	0.316979	up	0.0124754	0.175265	chr1:112396178-112461164	+	hsa:55917	CTTNBP2 N-terminal like, isoform CRA_b
NIPSNAP3A	1039.13	836.583	1.24211	0.312795	up	0.0124865	0.175292	chr9:104747688-104760122	+	hsa:25934	Protein NipSnap homolog 3A
CDCP2	5.14054	10.8038	0.475807	-1.07155	down	0.0125013	0.175292	chr1:54138995-54153006	-	hsa:200008	CUB domain-containing protein 2
FAM89B	13.4499	17.8094	0.75521	-0.40505	down	0.0125049	0.175292	chr11:65572349-65574198	+	hsa:23625	Protein FAM89B
ABCB1	392.984	574.701	0.683806	-0.548341	down	0.0125086	0.175292	chr7:87503863-87713323	-	hsa:5243	ATP-binding cassette, sub-family B (MDR/TAP), member 1
ZHX3	3202.42	2450.67	1.30675	0.385988	up	0.0125166	0.175294	chr20:41178450-41213799	-	hsa:23051	cDNA FLJ78753, highly similar to Homo sapiens zinc fingers and homeoboxes 3 (ZHX3), mRNA
BTK	458.486	304.619	1.50512	0.589874	up	0.012544	0.17546	chrx:101349447-101390796	-	hsa:695	Tyrosine-protein kinase BTK
RP11-387H17.4	15.1823	53.0388	0.286249	-1.80466	down	0.0126363	0.176421
WDFY4	415.755	265.831	1.56398	0.645223	up	0.0126732	0.176825	chr10:48692278-48982956	+	hsa:57705	WD repeat- and FYVE domain-containing protein 4
STC1	1052.76	530.333	1.9851	0.989208	up	0.0126854	0.176852	chr8:23841921-23854807	-	hsa:6781	cDNA, FLJ92965, highly similar to Homo sapiens stanniocalcin 1 (STC1), mRNA
C1orf192	389.794	285.098	1.36723	0.451255	up	0.0126909	0.176852	chr1:161364731-161367883	-	hsa:257177	Protein Flattop
ZNF497	47.617	67.2379	0.708187	-0.497797	down	0.012746	0.17715	chr19:58354357-58362848	-	hsa:162968	Zinc finger protein 497
MYOCD	101.833	202.161	0.503723	-0.989299	down	0.0127493	0.17715	chr17:12665890-12768949	+	hsa:93649	Myocardin
ARVCF	478.12	692.65	0.690276	-0.534754	down	0.0127638	0.17715	chr22:19969879-20016802	-	hsa:421	Armadillo repeat gene deletes in velocardiofacial syndrome, isoform CRA_b
RP11-4E23.2	2.87321	1.23975	2.31758	1.21262	up	0.012764	0.17715
DACT1	201.428	296.393	0.679597	-0.557248	down	0.0127676	0.17715	chr14:58638837-58648321	+	hsa:51339	Dapper homolog 1
CTD-2342J14.6	2.98241	6.38319	0.467228	-1.0978	down	0.0127761	0.177157
MYO1H	24.9145	15.9448	1.56254	0.643893	up	0.0128336	0.177844	chr12:109388719-109448371	+	hsa:283446	cDNA FLJ54829, moderately similar to Myosin Ic
PRKCH	1094.55	895.596	1.22215	0.28942	up	0.0128792	0.178133	chr14:61321797-61550980	+	hsa:5583	cDNA FLJ57605, highly similar to Protein kinase C eta type (EC 2.7.11.13)
GABRP	19.3408	37.5564	0.51498	-0.95741	down	0.0128837	0.178133	chr5:170788574-170812063	+	hsa:2568	cDNA FLJ30643 fis, clone CTONG2003782, highly similar to Gamma-aminobutyric-acid receptor pi subunit
USP51	124.55	178.031	0.699598	-0.515403	down	0.012884	0.178133	chrx:55484616-55489868	-	hsa:158880	Ubiquitin carboxyl-terminal hydrolase 51
GAL3ST3	4.12745	11.2488	0.366923	-1.44645	down	0.0128862	0.178133	chr11:66040765-66049180	-	hsa:89792	Galactose-3-O-sulfotransferase 3
TMEM245	4494.85	3670.82	1.22448	0.29217	up	0.0129051	0.17818	chr9:109015135-109119945	-	hsa:23731	Transmembrane protein 245
RPL12	13493.9	16878.9	0.799453	-0.322915	down	0.0129055	0.17818	chr9:127447674-127451432	-	hsa:6136	60S ribosomal protein L12
XG	208.781	122.728	1.70117	0.766526	up	0.0129799	0.179013	chrx:2752028-2816500	+	hsa:7499	Glycoprotein Xg
SBF2	2594.65	2148.44	1.20769	0.272249	up	0.0129893	0.179013	chr11:9778667-10294207	-	hsa:81846	Myotubularin-related protein 13
RP1-159A19.4	3.2089	6.17917	0.51931	-0.945333	down	0.0129898	0.179013
HTR7	31.5712	15.3097	2.06216	1.04416	up	0.0129995	0.179037	chr10:90740818-90857914	-	hsa:3363	5-hydroxytryptamine receptor 7
AC073257.2	13.6481	7.43307	1.83613	0.87667	up	0.0130091	0.179053	chr2:120464335-120466349	-	hsa:84931	long intergenic non-protein coding RNA 1101
EIF2B5-AS1	1.57628	0.162926	9.67484	3.27424	up	0.0130166	0.179053			EIF2B5 antisense RNA 1
LINC00332	2.67459	0.674214	3.96698	1.98804	up	0.0130359	0.179207	chr13:40181809-40189030	+	hsa:100874127	long intergenic non-protein coding RNA 332
UGP2	10169.3	8282.05	1.22787	0.296155	up	0.0130798	0.179664	chr2:63841890-63891562	+	hsa:7360	UTP--glucose-1-phosphate uridylyltransferase
AC159540.1	530.892	848.722	0.625519	-0.676873	down	0.0130951	0.179664
NOX1	3.22751	7.16598	0.450393	-1.15074	down	0.0131008	0.179664	chrx:100843324-100874345	-	hsa:27035	NADPH oxidase 1 variant NOH-1L
CTC-360G5.9	40.7179	58.2703	0.698776	-0.517098	down	0.0131012	0.179664
TNFRSF13B	4.09336	9.28042	0.441075	-1.1809	down	0.013112	0.179703	chr17:16939084-16972088	-	hsa:23495	Tumor necrosis factor receptor superfamily member 13B
SDK1	361.113	523.631	0.689633	-0.536099	down	0.0131485	0.180045	chr7:3301448-4269000	+	hsa:221935	Protein sidekick-1
TSPAN11	180.521	253.531	0.712027	-0.489996	down	0.0131531	0.180045	chr12:30926904-30996602	+	hsa:441631	Tetraspanin-11
BRCA1	256.393	204.676	1.25267	0.325012	up	0.0131698	0.180069	chr17:43044295-43125396	-	hsa:672	Breast cancer 1, early onset, isoform CRA_d
FNTB	18.7407	11.8006	1.58812	0.667323	up	0.0131792	0.180069	chr14:64986789-65062652	+	hsa:2342	cDNA FLJ35979 fis, clone TESTI2013545, highly similar to Protein farnesyltransferase subunit beta (EC 2.5.1.58)
EXOC5	1522.64	1204.47	1.26416	0.338177	up	0.013187	0.180069	chr14:57203800-57268847	-	hsa:10640	cDNA FLJ54619, highly similar to Exocyst complex component 5
PLXNB1	3440.8	4728.7	0.727642	-0.4587	down	0.0132638	0.180941	chr3:48403854-48430087	-	hsa:5364	cDNA FLJ34513 fis, clone HLUNG2006582, highly similar to Plexin-B1
CSF2	1.6342	0.369737	4.4199	2.14401	up	0.0132746	0.180941	chr5:132073792-132076170	+	hsa:1437	Granulocyte-macrophage colony-stimulating factor
MS4A6A	3797.97	2241.7	1.69423	0.760632	up	0.013275	0.180941	chr11:60172007-60184489	-	hsa:64231	Membrane-spanning 4-domains, subfamily A, member 6A, isoform CRA_a
NT5C	691.712	916.362	0.754846	-0.405745	down	0.0133095	0.181255	chr17:75130228-75131789	-	hsa:30833	5'(3')-deoxyribonucleotidase, cytosolic type
CD151	20738.4	14767.5	1.40432	0.489876	up	0.0133142	0.181255	chr11:832952-838835	+	hsa:977	Tetraspanin
CD86	369.869	218.163	1.69538	0.761607	up	0.0133608	0.181778	chr3:122055362-122121143	+	hsa:942	cDNA FLJ76858, highly similar to Homo sapiens CD86 antigen (CD28 antigen ligand 2, B7-2 antigen) (CD86), transcript variant 1, mRNA
MGST1	26245.2	17649.5	1.48702	0.572426	up	0.0133987	0.182183	chr12:16347778-16364410	+	hsa:4257	Microsomal glutathione S-transferase 1, isoform CRA_a
NTN1	239.596	412.862	0.580328	-0.78506	down	0.0134285	0.182419	chr17:9021745-9239983	+	hsa:9423	Netrin-1
MORN1	202.222	278.703	0.725584	-0.462786	down	0.0134371	0.182419	chr1:2320280-2391687	-	hsa:79906	MORN repeat containing 1
RP11-304L19.5	117.203	176.391	0.664449	-0.589769	down	0.0134405	0.182419
RP11-30K9.5	30.812	17.6051	1.75017	0.807497	up	0.0134911	0.182838
RP11-755F10.3	50.0548	71.6247	0.698848	-0.516948	down	0.0135031	0.182838
C12orf75	182.577	283.707	0.643539	-0.635901	down	0.013504	0.182838	chr12:105330636-105371518	+	hsa:387882	chromosome 12 open reading frame 75
MMRN1	1054.43	1761.88	0.598465	-0.74066	down	0.0135257	0.183021	chr4:89894856-89954629	+	hsa:22915	Multimerin-1
APCDD1L	21.8216	37.5585	0.581002	-0.783385	down	0.013559	0.183292	chr20:58459370-58514893	-	hsa:164284	Protein APCDD1-like
MBNL1	8830.53	6768.36	1.30468	0.383694	up	0.013562	0.183292	chr3:152269069-152465780	+	hsa:4154	Muscleblind-like protein 1
S100A14	11.4883	18.629	0.61669	-0.697384	down	0.0135944	0.183508	chr1:153614255-153616332	-	hsa:57402	Protein S100-A14
FAM66E	18.3811	13.8646	1.32575	0.406812	up	0.0136433	0.184058	chr8:7955013-8008755	+	hsa:100132103	family with sequence similarity 66, member E
C12orf40	4.60299	1.67898	2.74154	1.45498	up	0.0136773	0.184365	chr12:39626218-39692097	+	hsa:283461	chromosome 12 open reading frame 40
CTC-338M12.5	8.83989	14.4316	0.612536	-0.707135	down	0.0136826	0.184365	chr5:181246541-181257586	+	hsa:101928649	uncharacterized LOC101928649
CD247	116.677	156.363	0.746196	-0.422373	down	0.0137407	0.184975	chr1:167430640-167518610	-	hsa:919	CD247 transcript variant 2
CTD-2228K2.7	277.563	388.443	0.714552	-0.484889	down	0.0137443	0.184975
CYP4A22	11.2917	5.71077	1.97727	0.983508	up	0.0137831	0.185091	chr1:47137443-47148853	+	hsa:284541	Cytochrome P450 4A22
SSR2	3612.54	4654.05	0.776214	-0.365474	down	0.0137984	0.185091	chr1:156009048-156020967	-	hsa:6746	Translocon-associated protein subunit beta
LDB1	2348.26	3073.91	0.763933	-0.388482	down	0.0138026	0.185091	chr10:102106558-102120181	-	hsa:8861	LIM domain-binding protein 1
RAB33A	9.27582	13.6255	0.680768	-0.554766	down	0.0138129	0.18512	chrx:130171799-130184870	+	hsa:9363	Ras-related protein Rab-33A
VEGFB	9048.04	6208.77	1.4573	0.543298	up	0.0138261	0.185186	chr11:64234584-64239264	+	hsa:7423	Vascular endothelial growth factor B isoform VEGF-B186
AC004947.2	23.8827	43.4853	0.549214	-0.86456	down	0.0138516	0.185416	chr7:26533121-26538825	-	hsa:9808	KIAA0087
ATXN7L1	444.229	364.72	1.218	0.284514	up	0.0138824	0.185718	chr7:105604381-105876599	-	hsa:222255	ataxin 7-like 1
PCDHB6	40.1626	56.7044	0.70828	-0.497608	down	0.013893	0.185735	chr5:141150258-141153287	+	hsa:56130	Protocadherin beta-6
C1QB	6908.53	4074.55	1.69553	0.761738	up	0.0139043	0.185735	chr1:22654013-22661637	+	hsa:713	Complement component 1, q subcomponent, B chain, isoform CRA_a
SMAP2	2674.72	1626.47	1.6445	0.717645	up	0.0139366	0.185941	chr1:40396800-40423326	+	hsa:64744	Stromal membrane-associated protein 2
MMP17	112.65	146.645	0.768183	-0.380478	down	0.0139406	0.185941	chr12:131828396-131851771	+	hsa:4326	Matrix metalloproteinase-17
CTD-2014B16.3	2.19577	6.13745	0.357766	-1.48291	down	0.0139606	0.186026
ZBTB12	94.8814	123.462	0.768509	-0.379867	down	0.0139636	0.186026	chr6:31899617-31901992	-	hsa:221527	Zinc finger and BTB domain-containing protein 12
HIST1H2BC	71.7007	34.4532	2.08111	1.05735	up	0.0139741	0.186038	chr6:26123467-26123904	-	hsa:8347	histone cluster 1, H2bc
ACAN	19.3788	78.8685	0.24571	-2.02497	down	0.0139811	0.186038	chr15:88803443-88875354	+	hsa:176	Aggrecan core protein
NPAS1	46.7601	77.5608	0.602882	-0.730052	down	0.0140148	0.18626	chr19:47020886-47045759	+	hsa:4861	Neuronal PAS domain-containing protein 1
RP11-672A2.1	52.7417	11.5462	4.56788	2.19153	up	0.0140222	0.18626
GCK	22.82	33.699	0.67717	-0.56241	down	0.0140332	0.18626	chr7:44144271-44189423	-	hsa:2645	Glucokinase (Hexokinase 4, maturity onset diabetes of the young 2)
TIMP3	66469.5	49697.4	1.33748	0.419521	up	0.0140381	0.18626	chr22:32800816-32863041	+	hsa:7078	cDNA FLJ51917, highly similar to Metalloproteinase inhibitor 3
LIMD1	1527.28	1214.08	1.25798	0.33111	up	0.0140393	0.18626	chr3:45618470-45681263	+	hsa:8994	LIM domain-containing protein 1
ST6GALNAC4	314.162	455.475	0.689747	-0.535861	down	0.0140735	0.186438	chr9:127907886-127917026	-	hsa:27090	ST6 (Alpha-N-acetyl-neuraminyl-2,3-beta-galactosyl-1, 3)-N-acetylgalactosaminide alpha-2,6-sialyltransferase 4, isoform CRA_a
PHF17	3198.71	2101.18	1.52234	0.606288	up	0.0140974	0.186585	chr4:128811823-128875224	+	hsa:79960	cDNA FLJ53490, highly similar to Homo sapiens PHD finger protein 17 (PHF17), transcript variant L, mRNA
FKBP7	488.531	618.303	0.790116	-0.339865	down	0.0141055	0.186585	chr2:178463664-178478628	-	hsa:51661	Peptidyl-prolyl cis-trans isomerase FKBP7
MIR4453	113.6	155.632	0.729931	-0.454168	down	0.0141255	0.18674	chr4:152536428-152536516	+	hsa:100616193	microRNA 4453
KANK4	1844.41	970.306	1.90086	0.926651	up	0.0141361	0.18677	chr1:62236165-62319412	-	hsa:163782	KN motif and ankyrin repeat domain-containing protein 4
GDA	0.792714	11.2439	0.0705019	-3.82619	down	0.014181	0.187219	chr9:72149351-72252224	+	hsa:9615	Guanine deaminase, isoform CRA_b
PRKCE	373.031	301.16	1.23865	0.308766	up	0.0141946	0.187219	chr2:46000985-46187990	+	hsa:5581	Protein kinase C epsilon type
PCMTD1	2446.76	1973.28	1.23995	0.31028	up	0.0142711	0.187854	chr8:51826929-51899166	-	hsa:115294	Protein-L-isoaspartate (D-aspartate) O-methyltransferase domain containing 1, isoform CRA_b
KIAA2018	1036.05	777.905	1.33184	0.413421	up	0.0142768	0.187854	chr3:113653025-113674896	-	hsa:205717	Basic helix-loop-helix domain-containing protein KIAA2018
MAATS1	178.18	290.595	0.613158	-0.70567	down	0.0143014	0.188066	chr3:119703030-119765890	+	hsa:89876	Protein MAATS1
PPP1R36	103.334	71.7801	1.43959	0.525655	up	0.0143566	0.188682	chr14:64550011-64589381	+	hsa:145376	Protein phosphatase 1 regulatory subunit 36
HIST1H4K	7.75994	11.4572	0.6773	-0.562134	down	0.0144046	0.189129	chr6:27831174-27831527	-	hsa:8362	histone cluster 1, H4k
ANKFY1	2856.84	2376.97	1.20188	0.265299	up	0.0144075	0.189129	chr17:4163371-4263979	-	hsa:51479	cDNA FLJ32485 fis, clone SKNMC2001596, highly similar to Ankyrin repeat and FYVE domain-containing protein 1
RNASEH2C	941.662	1134.35	0.830132	-0.268587	down	0.014518	0.190246	chr11:65717673-65720938	-	hsa:84153	Ribonuclease H2 subunit C
PRR25	8.34183	13.983	0.59657	-0.745236	down	0.0145448	0.190457	chr16:805443-813861	+	hsa:388199	proline rich 25
ZBTB20	44.1816	28.6209	1.54368	0.626378	up	0.0145512	0.190457	chr3:114314501-114625004	-	hsa:26137	cDNA FLJ77884
CCDC150	23.812	33.7728	0.705064	-0.504174	down	0.0145975	0.190712	chr2:196639632-196732806	+	hsa:284992	coiled-coil domain containing 150
RETN	3.6544	21.8387	0.167336	-2.57918	down	0.0146006	0.190712	chr19:7669086-7670454	+	hsa:56729	Resistin
RBM11	22.048	39.6735	0.555737	-0.847526	down	0.0146047	0.190712	chr21:14216158-14228362	+	hsa:54033	RNA binding motif protein 11, isoform CRA_b
ZNF667	234.083	281.536	0.831448	-0.266302	down	0.0146198	0.190749	chr19:56439324-56477401	-	hsa:63934	Zinc finger protein 667
CORO2A	219.215	158.174	1.38591	0.470834	up	0.0146564	0.190749	chr9:98120975-98172892	-	hsa:7464	Coronin, actin binding protein, 2A variant
YWHAG	16948.2	12714.6	1.33298	0.414653	up	0.0146582	0.190749	chr7:76326791-76359025	-	hsa:7532	cDNA FLJ14168 fis, clone NT2RP2001440, highly similar to 14-3-3 protein gamma
LRMP	333.726	267.616	1.24703	0.318499	up	0.0146705	0.190749	chr12:25052101-25108335	+	hsa:4033	Lymphoid-restricted membrane protein
TMEM205	226.872	286.369	0.792236	-0.335998	down	0.014671	0.190749	chr19:11342778-11346264	-	hsa:374882	Transmembrane protein 205
SCG5	62.7206	112.655	0.556749	-0.844901	down	0.0146749	0.190749	chr15:32641669-32697097	+	hsa:6447	Secretory granule, neuroendocrine protein 1 (7B2 protein), isoform CRA_a
ELF1	2682.97	1944.32	1.3799	0.464562	up	0.0146973	0.190749	chr13:40932028-40982891	-	hsa:1997	E74-like factor 1 (Ets domain transcription factor), isoform CRA_a
TLDC2	286.167	150.137	1.90604	0.930581	up	0.014698	0.190749	chr20:36876167-36894229	+	hsa:140711	TBC/LysM-associated domain containing 2
RP11-200A1.1	11.4304	6.96465	1.6412	0.714752	up	0.0147092	0.190749
PINK1	4936.24	3868.3	1.27608	0.351714	up	0.0147427	0.190749	chr1:20633455-20651511	+	hsa:65018	Serine/threonine-protein kinase PINK1, mitochondrial
ABCC8	34.8327	65.9131	0.528464	-0.920124	down	0.0147462	0.190749	chr11:17392885-17476845	-	hsa:6833	cDNA FLJ56497, highly similar to ATP-binding cassette transporter sub-family C member 8
FLJ00104	521.147	648.92	0.803099	-0.31635	down	0.0147554	0.190749
CTD-2647E9.3	5.53192	3.17485	1.74242	0.801093	up	0.0147574	0.190749
MYOM1	3156.82	1937.28	1.62951	0.704441	up	0.0147579	0.190749	chr18:3066807-3220108	-	hsa:8736	Myomesin-1
RP11-15H20.6	59.8389	80.2777	0.745399	-0.423916	down	0.0147656	0.190749
RP11-256I9.1	2.0829	5.1535	0.404172	-1.30696	down	0.0147693	0.190749
ZFHX3	1184.98	826.64	1.43349	0.519533	up	0.0147799	0.190777	chr16:72782885-73048375	-	hsa:463	Zinc finger homeobox protein 3
VNN1	194.478	112.204	1.73325	0.793481	up	0.014853	0.191499	chr6:132680858-132714055	-	hsa:8876	cDNA, FLJ95014, highly similar to Homo sapiens vanin 1 (VNN1), mRNA
GLYATL1	2.5572	5.149	0.49664	-1.00973	down	0.0148714	0.191626	chr11:58927629-58957070	+	hsa:92292	Glycine acyltransferase family-C
CACFD1	216.444	321.985	0.672219	-0.572998	down	0.0149018	0.191805	chr9:133459965-133470787	+	hsa:11094	cDNA FLJ54245
C5orf49	8.97591	19.6108	0.457702	-1.12752	down	0.0149023	0.191805	chr5:7830378-7851490	-	hsa:134121	chromosome 5 open reading frame 49
DMBT1	3.83078	9.82877	0.389752	-1.35937	down	0.0149268	0.191934	chr10:122560665-122643736	+	hsa:1755	cDNA FLJ61058, highly similar to Deleted in malignant brain tumors 1 protein
CKAP2	323.807	236.52	1.36905	0.453173	up	0.0149296	0.191934	chr13:52455360-52465843	+	hsa:26586	Cytoskeleton-associated protein 2
RAP1GAP	40.9552	80.5851	0.508223	-0.976465	down	0.0150153	0.192692	chr1:21596221-21669517	-	hsa:5909	RAP1, GTPase activating protein 1, isoform CRA_b
MIR3179-1	1.26258	3.15906	0.39967	-1.32312	down	0.0150315	0.192692	chr16:14901559-14901580	+	hsa:100422960	microRNA 3179-1
FAM203B	180.564	255.469	0.706793	-0.500641	down	0.0150516	0.192799	chr8:144137769-144140717	+	hsa:51236	Protein HGH1 homolog
ADRA1A	340.493	136.941	2.48641	1.31407	up	0.0150571	0.192799	chr8:26753828-26869486	-	hsa:148	Adrenergic, alpha-1A-, receptor variant 3
PILRA	278.716	206.796	1.34779	0.430591	up	0.0150851	0.193048	chr7:100373445-100400099	+	hsa:29992	Paired immunoglobulin-like type 2 receptor alpha
RP11-256I23.2	8.01205	14.1586	0.56588	-0.821431	down	0.0151747	0.193978
HOXD11	0.903138	13.6558	0.0661359	-3.91842	down	0.0151919	0.193978	chr2:176106993-176111835	+	hsa:3237	Homeobox protein Hox-D11
F7	11.832	21.6884	0.545546	-0.874226	down	0.0152123	0.193978	chr13:113105788-113120681	+	hsa:2155	cDNA FLJ55738, highly similar to Coagulation factor VII (EC 3.4.21.21)
FAM27E2	6.05606	12.1113	0.500032	-0.999907	down	0.0152337	0.193978	chr9:41647674-41649440	+	hsa:100289124	family with sequence similarity 27, member E2
ITPR2	1952.3	1482.23	1.31714	0.397404	up	0.0152346	0.193978	chr12:26335352-26833198	-	hsa:3709	Inositol 1,4,5-trisphosphate receptor type 2
RP11-322J23.1	4.16998	1.26178	3.30484	1.72458	up	0.0152376	0.193978
YJEFN3	43.1985	56.4675	0.765015	-0.386441	down	0.0152434	0.193978	chr19:19528861-19537584	+	hsa:374887	YjeF N-terminal domain containing 3
SEC16B	1037.34	794.068	1.30637	0.38556	up	0.0152442	0.193978	chr1:177929107-177969915	-	hsa:89866	Leucine zipper transcription regulator 2, isoform CRA_a
RP11-894P9.2	9.47988	4.18161	2.26704	1.18081	up	0.0152505	0.193978
RP11-125O18.1	12.1698	6.01455	2.0234	1.01678	up	0.0152542	0.193978
ZNF287	169.252	136.691	1.23821	0.30826	up	0.0152567	0.193978	chr17:16550312-16568739	-	hsa:57336	Zinc finger protein 287
C17orf76-AS1	9818.34	12051.4	0.814705	-0.29565	down	0.0152617	0.193978	chr17:16438987-16470648	+	hsa:125144	Putative uncharacterized protein LRRC75A-AS1, mitochondrial
NDRG4	466.188	713.195	0.653662	-0.613383	down	0.0153209	0.194368	chr16:58463704-58513415	+	hsa:65009	Protein NDRG4
C1QL1	61.2792	105.785	0.579282	-0.787663	down	0.015327	0.194368	chr17:44959693-44968276	-	hsa:10882	C1q-related factor
FAM105A	455.385	290.9	1.56544	0.646566	up	0.0153531	0.194588	chr5:14581782-14616180	+	hsa:54491	family with sequence similarity 105, member A
AC098823.3	11.4732	7.02835	1.63241	0.707007	up	0.0153837	0.194866
RP11-510C10.4	3.62733	1.83434	1.97746	0.983646	up	0.0154509	0.195391
FUT1	278.021	145.925	1.90524	0.929972	up	0.0154639	0.195391	chr19:48748011-48755390	-	hsa:2523	Fucosyltransferase 1
PLXND1	12015.4	9189.28	1.30755	0.386864	up	0.0154657	0.195391	chr3:129555213-129606739	-	hsa:23129	cDNA FLJ58111, highly similar to Plexin-D1
AC005306.3	88.0721	118.346	0.744193	-0.42625	down	0.0154802	0.195391	chr19:1985448-2015703	-	hsa:55643	BTBD2 protein
PHLDB1	13852.6	11521.9	1.20229	0.265783	up	0.0154881	0.195391	chr11:118609723-118658028	+	hsa:23187	pleckstrin homology-like domain, family B, member 1
RNASE10	53.4559	66.0037	0.809893	-0.304197	down	0.0154949	0.195391	chr14:20505537-20511155	+	hsa:338879	Inactive ribonuclease-like protein 10
C9orf163	8.76986	14.9216	0.58773	-0.766775	down	0.0155213	0.195521	chr9:136483495-136486067	+	hsa:158055	chromosome 9 open reading frame 163
TM6SF1	534.527	369.115	1.44813	0.534193	up	0.0155386	0.195521	chr15:83107572-83137359	+	hsa:53346	cDNA FLJ56985, highly similar to Transmembrane 6 superfamily member 1
RP11-120J1.1	30.0496	53.6517	0.560087	-0.836277	down	0.0155401	0.195521
GREM2	108.619	47.8761	2.26876	1.1819	up	0.0155885	0.19601	chr1:240489573-240612162	-	hsa:64388	Gremlin-2
NLRC4	164.549	114.919	1.43187	0.517899	up	0.0156026	0.19601	chr2:32224449-32265620	-	hsa:58484	NLR family CARD domain-containing protein 4
C3orf49	4.46415	7.04667	0.633512	-0.658556	down	0.0156053	0.19601	chr3:63819365-63848636	+	hsa:132200	chromosome 3 open reading frame 49
NEK8	111.061	136.815	0.811762	-0.300872	down	0.0156839	0.196887	chr17:28728816-28741187	+	hsa:284086	cDNA FLJ60182, highly similar to Serine/threonine-protein kinase Nek8 (EC 2.7.11.1)
NCKAP1L	1204.15	781.347	1.54112	0.623982	up	0.0157127	0.196958	chr12:54497711-54543115	+	hsa:3071	cDNA, FLJ94667, highly similar to Homo sapiens hematopoietic protein 1 (HEM1), mRNA
SLC6A19	0	7.58992	0	-20	down	0.0157159	0.196958	chr5:1201595-1225117	+	hsa:340024	Sodium-dependent neutral amino acid transporter B(0)AT1
FANCG	448.151	574.279	0.780371	-0.357767	down	0.0157427	0.197009	chr9:35073838-35080016	-	hsa:2189	Fanconi anemia group G protein
NCAM2	82.5656	136.947	0.602904	-0.730001	down	0.0157463	0.197009	chr21:20998339-21486083	+	hsa:4685	cDNA FLJ54289, highly similar to Neural cell adhesion molecule 2
PLA2G5	79.4963	122.371	0.649632	-0.622306	down	0.0157949	0.197275	chr1:20070930-20091901	+	hsa:5322	Phospholipase A(2)
RNF180	414.084	308.258	1.3433	0.425783	up	0.0158028	0.197275	chr5:64165844-64217512	+	hsa:285671	E3 ubiquitin-protein ligase RNF180
KIAA1217	1986.13	1536.68	1.29248	0.370147	up	0.0158437	0.197565	chr10:24208791-24547843	+	hsa:56243	cDNA FLJ57813, weakly similar to p130Cas-associated protein
C21orf128	5.60391	0.992422	5.6467	2.49741	up	0.0158585	0.197641	chr21:42102134-42108534	-	hsa:150147	UMODL1 antisense RNA 1
GNA12	3857.28	3150.41	1.22438	0.292047	up	0.0158714	0.197691	chr7:2728105-2844325	-	hsa:2768	Guanine nucleotide-binding protein subunit alpha-12
CCNO	2.64382	6.40923	0.412501	-1.27753	down	0.0159285	0.198063	chr5:55231152-55233680	-	hsa:10309	Cyclin-O
CNN1	452.854	978.411	0.462846	-1.1114	down	0.0159396	0.198063	chr19:11539899-11550324	+	hsa:1264	Calponin-1
FAM83F	45.8264	19.7039	2.32576	1.2177	up	0.0159667	0.198063	chr22:39994949-40030039	+	hsa:113828	family with sequence similarity 83, member F
SARM1	165.4	230.622	0.717188	-0.479576	down	0.015977	0.198063	chr17:28371662-28401045	+	hsa:23098	cDNA FLJ36296 fis, clone THYMU2004320, highly similar to Sterile alpha and TIR motif-containing protein 1
RP3-340N1.2	6.80293	14.0051	0.485745	-1.04173	down	0.0159795	0.198063
RP4-671G15.2	1.64311	0.253489	6.48199	2.69644	up	0.0159808	0.198063
CTTNBP2	680.127	514.457	1.32203	0.402753	up	0.0160407	0.198696	chr7:117710648-117871991	-	hsa:83992	Cortactin-binding protein 2
C2orf82	9.65313	13.0987	0.736956	-0.440349	down	0.016074	0.198936	chr2:232870284-232876397	+	hsa:389084	Uncharacterized protein C2orf82
SYNJ2BP	497.167	383.849	1.29521	0.37319	up	0.0160978	0.199073	chr14:70366496-70417090	-	hsa:55333	Synaptojanin 2 binding protein, isoform CRA_a
GRHL3	9.18025	14.5016	0.63305	-0.659608	down	0.0161298	0.199358	chr1:24319322-24364482	+	hsa:57822	Grainyhead-like protein 3 homolog
SLC36A1	677.352	563.022	1.20306	0.266712	up	0.0161721	0.199771	chr5:151447602-151492379	+	hsa:206358	Dct1
KHDRBS3	364.891	530.64	0.687643	-0.540268	down	0.0161888	0.199867	chr8:135457459-135647260	+	hsa:10656	KH domain-containing, RNA-binding, signal transduction-associated protein 3
