# Supplementary material for: Obesity-associated inflammation triggers an autophagy–lysosomal response in adipocytes and causes degradation of perilipin 1
Source: Cell Death Dis. 2019 Feb 11;10(2):121. doi: 10.1038/s41419-019-1393-8 (PMC6370809; doi:10.1038/s41419-019-1393-8)
Supplement: Supplementary file 8 — Supplementary Data File 2 [file 41419_2019_1393_MOESM8_ESM.xls]

## Sheet: degree
Supplemental data file 2 : the overlap genes of cluster genes and autophagy/lysosome genes were annotated by red
AccID	Degree	K-core	Profile	Symbol	Location	Strand	KeggID	Description
Tk1	22	10	23	Tk1	chr11:117816147-117825883	-	mmu:21877	Thymidine kinase, cytosolic
Steap1	21	10	23	Steap1	chr5:5736322-5749317	-	mmu:70358	Metalloreductase STEAP1
Gm14446	20	10	14	Gm14446	chr19:34592888-34601968	-	mmu:667373	RIKEN cDNA 2010002M12
Mmp3	20	10	23	Mmp3	chr9:7445822-7455975	+	mmu:17392	Stromelysin-1
Rps6ka4	20	10	23	Rps6ka4	chr19:6829080-6841036	-	mmu:56613	Ribosomal protein S6 kinase alpha-4
Bst1	19	10	14	Bst1	chr5:43818893-43843468	+	mmu:12182	ADP-ribosyl cyclase/cyclic ADP-ribose hydrolase 2
Camp	19	10	23	Camp	chr9:109847377-109849456	-	mmu:12796	Cathelin-related antimicrobial peptide
Cd38	19	10	23	Cd38	chr5:43868827-43912374	+	mmu:12494	ADP-ribosyl cyclase/cyclic ADP-ribose hydrolase 1
Cmpk2	19	10	14	Cmpk2	chr12:26469064-26477093	+	mmu:22169	UMP-CMP kinase 2, mitochondrial
Igfbp3	19	10	23	Igfbp3	chr11:7206086-7213923	-	mmu:16009	Insulin-like growth factor-binding protein 3
Il13ra1	19	10	14	Il13ra1	chrx:36112139-36171262	+	mmu:16164	Interleukin-13 receptor subunit alpha-1
Irf9	19	10	14	Irf9	chr14:55604579-55610030	+	mmu:16391	Interferon regulatory factor 9
Shisa5	19	10	23	Shisa5	chr9:109051205-109057724	+	mmu:66940	Putative uncharacterized protein
Xdh	19	10	14	Xdh	chr17:73883908-73950182	-	mmu:22436	Xanthine dehydrogenase/oxidase
Zbp1	19	10	14	Zbp1	chr2:173209162-173218960	-	mmu:58203	Z-DNA-binding protein 1
Casp12	18	10	23	Casp12	chr9:5345476-5373034	+	mmu:12364	Caspase-12
Cxcl11	18	10	14	Cxcl11	chr5:92359544-92363296	-	mmu:56066	C-X-C motif chemokine 11
Oas1a	18	10	14	Oas1a	chr5:120896256-120907525	-	mmu:246730	2'-5'-oligoadenylate synthase 1A
Parp3	18	10	23	Parp3	chr9:106470353-106476651	-	mmu:235587	Protein Parp3
Porcn	18	10	14	Porcn	chrx:8193848-8206519	-	mmu:53627	Porcn protein
Sh3bp2	18	10	14	Sh3bp2	chr5:34525784-34563639	+	mmu:24055	SH3 domain-binding protein 2
Col18a1	17	10	23	Col18a1	chr10:77052178-77113996	-	mmu:12822	Collagen alpha-1(XVIII) chain
Ddx58	17	10	23	Ddx58	chr4:40203777-40239825	-	mmu:230073	Ddx58 protein
H2-T24	17	10	14	H2-T24	chr17:36003992-36020868	-	mmu:15042	Protein H2-T24
Il12rb1	17	10	23	Il12rb1	chr8:70808988-70821424	+	mmu:16161	Putative uncharacterized protein
Ripk3	17	10	14	Ripk3	chr14:55784995-55788857	-	mmu:56532	Receptor-interacting serine/threonine-protein kinase 3
Tapbp	17	10	23	Tapbp	chr17:33919478-33929290	+	mmu:21356	TAP binding protein
Upf1	17	10	23	Upf1	chr8:70331522-70353943	-	mmu:19704	Regulator of nonsense transcripts 1
Apbb1	16	10	23	Apbb1	chr7:105558484-105569105	-	mmu:11785	Amyloid beta A4 precursor protein-binding family B member 1
Naaa	16	10	11	Naaa	chr5:92257660-92278181	-	mmu:67111	N-acylethanolamine-hydrolyzing acid amidase
Pla2g4b	16	10	23	Pla2g4b	chr2:120033433-120043033	+	mmu:211429	Cytosolic phospholipase A2 beta
Cxcl16	15	10	23	Cxcl16	chr11:70455705-70459868	-	mmu:66102	CXCL16v1
Flot2	15	10	14	Flot2	chr11:78037941-78060432	+	mmu:14252	Flotillin-2
Ifi202b	15	10	23	Ifi202b	chr1:173962569-173982844	-	mmu:26388	Interferon-activable protein 202
Mcm6	15	10	23	Mcm6	chr1:128331591-128359656	-	mmu:17219	DNA replication licensing factor MCM6
Galnt10	14	10	14	Galnt10	chr11:57645448-57787514	+	mmu:171212	Polypeptide N-acetylgalactosaminyltransferase 10
Il13ra2	14	10	14	Il13ra2	chrx:147383478-147403832	-	mmu:16165	Interleukin-13 receptor subunit alpha-2
Lifr	14	10	23	Lifr	chr15:7090609-7197484	+	mmu:16880	Leukemia inhibitory factor receptor
Ampd3	13	10	23	Ampd3	chr7:110774188-110812405	+	mmu:11717	AMP deaminase 3
Junb	19	9	20	Junb	chr8:84976909-84978748	-	mmu:16477	Transcription factor jun-B
Cdkn2b	18	9	20	Cdkn2b	chr4:89306289-89311032	-	mmu:12579	Cyclin-dependent kinase inhibitor p15INK4b
Glt25d1	17	9	23	Glt25d1	chr8:71611024-71624911	+	mmu:234407	Procollagen galactosyltransferase 1
Neo1	16	9	23	Neo1	chr9:58874834-59036962	-	mmu:18007	Neogenin
Nfkb2	16	9	20	Nfkb2	chr19:46304737-46312090	+	mmu:18034	Putative uncharacterized protein
Pim1	16	9	20	Pim1	chr17:29491045-29495465	+	mmu:18712	Serine/threonine-protein kinase pim-1
Tfe3	16	9	20	Tfe3	chrx:7762661-7775202	+	mmu:209446	Transcription factor E3
Bcl3	15	9	20	Bcl3	chr7:19808462-19822812	-	mmu:12051	B-cell lymphoma 3 protein homolog
Irf5	15	9	20	Irf5	chr6:29529282-29537320	+	mmu:27056	Interferon regulatory factor 5 bone marrow variant
Relb	15	9	20	Relb	chr7:19606217-19629440	-	mmu:19698	Transcription factor RelB
Cxcl10	14	9	20	Cxcl10	chr5:92346638-92348889	-	mmu:15945	C-X-C motif chemokine 10
Eda2r	12	9	20	Eda2r	chrx:97333837-97377224	-	mmu:245527	Eda2r protein
Psmb9	12	9	23	Psmb9	chr17:34182030-34187243	-	mmu:16912	Proteasome subunit beta type-9
Ctrl	19	8	20	Ctrl	chr8:105931994-105933862	-	mmu:109660	Putative uncharacterized protein
Abcb1b	18	8	23	Abcb1b	chr5:8798147-8866314	+	mmu:18669	MCG1177
Ctps	18	8	14	Ctps	chr4:120539868-120570276	-	mmu:51797	CTP synthase 1
Abca7	17	8	14	Abca7	chr10:79996456-80013349	+	mmu:27403	Abca7 protein
Il6	17	8	20	Il6	chr5:30013161-30019968	+	mmu:16193	Interleukin 6, isoform CRA_b
Snrpa1	17	8	14	Snrpa1	chr7:66060336-66074587	+	mmu:68981	Small nuclear ribonucleoprotein polypeptide A', isoform CRA_a
Tslp	17	8	23	Tslp	chr18:32815383-32819799	+	mmu:53603	Thymic stromal lymphopoietin
Cyp2j9	16	8	14	Cyp2j9	chr4:96568429-96591485	-	mmu:74519	Cytochrome P450 CYP2J9
Ly96	16	8	14	Ly96	chr1:16687754-16692524	+	mmu:17087	Lymphocyte antigen 96
Psme1	16	8	14	Psme1	chr14:55578494-55581527	+	mmu:19186	Proteasome activator complex subunit 1
Snrpd1	16	8	14	Snrpd1	chr18:10617796-10628230	+	mmu:20641	Small nuclear ribonucleoprotein Sm D1
Adar	15	8	14	Adar	chr3:89715215-89753450	+	mmu:56417	Adenosine deaminase acting on RNA
Cpa2	15	8	14	Cpa2	chr6:30541642-30564473	+	mmu:232680	Carboxypeptidase A2
Ctsb	15	8	14	Ctsb	chr14:63122462-63145923	+	mmu:13030	Cathepsin B
Cxcl1	15	8	20	Cxcl1	chr5:90891245-90893121	+	mmu:14825	C-X-C motif chemokine
Dse	15	8	20	Dse	chr10:34151386-34208270	-	mmu:212898	Dermatan-sulfate epimerase
Ifih1	15	8	14	Ifih1	chr2:62595377-62626666	-	mmu:71586	Melanoma differentiation-associated protein 5
Il12a	15	8	14	Il12a	chr3:68691424-68698547	+	mmu:16159	Interleukin-12 subunit alpha
Itgav	15	8	20	Itgav	chr2:83723820-83806916	+	mmu:16410	Integrin alpha-V
Lig1	15	8	14	Lig1	chr7:13279265-13311427	+	mmu:16881	DNA ligase 1
Acsl5	14	8	23	Acsl5	chr19:55251862-55296628	+	mmu:433256	Acyl-CoA synthetase long-chain family member 5, isoform CRA_b
Ccdc12	14	8	14	Ccdc12	chr9:110656503-110711593	+	mmu:72654	Coiled-coil domain-containing protein 12
Gnb4	14	8	23	Gnb4	chr3:32583528-32616535	-	mmu:14696	Guanine nucleotide-binding protein subunit beta-4
Mcm2	14	8	14	Mcm2	chr6:88883474-88898780	-	mmu:17216	DNA replication licensing factor MCM2
Pilra	14	8	14	Pilra	chr5:137821952-137836278	-	mmu:231805	Paired immunoglobulin-like type 2 receptor alpha
Sat1	14	8	14	Sat1	chrx:155213138-155216409	-	mmu:20229	Diamine acetyltransferase 1
Timp1	14	8	23	Timp1	chrx:20870166-20874737	+	mmu:21857	Metalloproteinase inhibitor 1
Ube2l6	14	8	14	Ube2l6	chr2:84798828-84810003	+	mmu:56791	Ubiquitin/ISG15-conjugating enzyme E2 L6
Ap1m1	13	8	14	Ap1m1	chr8:72240049-72257385	+	mmu:11767	AP-1 complex subunit mu-1
Camkk2	13	8	14	Camkk2	chr5:122731170-122779481	-	mmu:207565	Putative uncharacterized protein
Clca5	13	8	14	Clca5	chr3:145070260-145099500	-	mmu:229933	Calcium-activated chloride channel regulator 2
Eif2ak2	13	8	14	Eif2ak2	chr17:78854497-78882467	-	mmu:19106	Interferon-induced, double-stranded RNA-activated protein kinase
Fmo1	13	8	23	Fmo1	chr1:162829561-162866548	-	mmu:14261	Dimethylaniline monooxygenase [N-oxide-forming] 1
H2-Oa	13	8	14	H2-Oa	chr17:34092379-34095234	+	mmu:15001	Histocompatibility 2, O region alpha locus
Mx2	13	8	14	Mx2	chr16:97536081-97560901	+	mmu:17858	Interferon-induced Mx2
Pla2g4a	13	8	14	Pla2g4a	chr1:149829622-149961284	-	mmu:18783	Cytosolic phospholipase A2
Pvrl2	13	8	14	Pvrl2	chr7:19716644-19749573	-	mmu:19294	Nectin-2
Rfc3	13	8	14	Rfc3	chr5:151642817-151650932	-	mmu:69263	MCG17786, isoform CRA_a
Rsad2	13	8	14	Rsad2	chr12:26446352-26456515	-	mmu:58185	Radical S-adenosyl methionine domain-containing protein 2
Smpd1	13	8	23	Smpd1	chr7:105554360-105558389	+	mmu:20597	Sphingomyelin phosphodiesterase
Snrpg	13	8	14	Snrpg	chr6:86371540-86378902	+	mmu:68011	Small nuclear ribonucleoprotein G
Akt3	12	8	14	Akt3	chr1:177020076-177257610	-	mmu:23797	Thymoma viral proto-oncogene 3
Bax	12	8	14	Bax	chr7:45461695-45466898	-	mmu:12028	Apoptosis regulator BAX
Cd68	12	8	14	Cd68	chr11:69664371-69666062	-	mmu:12514	Macrosialin
Cybb	12	8	14	Cybb	chrx:9435254-9469324	-	mmu:13058	Cytochrome b-245 heavy chain
Gm17748	12	8	14	Gm17748	chr17:9421831-9432993	-	mmu:433064	predicted gene, 17748
H2-M3	12	8	14	H2-M3	chr17:37270234-37274485	+	mmu:14991	MHC class I like protein GS24
Irf7	12	8	14	Irf7	chr7:141263183-141266499	-	mmu:54123	Interferon regulatory factor 7, isoform CRA_b
Isg15	12	8	23	Isg15	chr4:156199424-156200818	-	mmu:100038882	ISG15 ubiquitin-like modifier
Man1a	12	8	23	Man1a	chr10:53919263-54076586	-	mmu:17155	alpha-1,2-Mannosidase
Stat1	12	8	14	Stat1	chr1:52119622-52161865	+	mmu:20846	Signal transducer and activator of transcription 1
Tnfrsf14	12	8	14	Tnfrsf14	chr4:154921442-154927520	-	mmu:230979	Protein Tnfrsf14
Dtx3l	11	8	20	Dtx3l	chr16:35926515-35939027	-	mmu:209200	Dtx3l protein
Fas	11	8	20	Fas	chr19:34290659-34327770	+	mmu:14102	Fas
Hk1	11	8	14	Hk1	chr10:62269101-62379916	-	mmu:15275	Hexokinase 1
Oas1b	11	8	14	Oas1b	chr5:120812635-120824163	+	mmu:23961	Inactive 2'-5'-oligoadenylate synthase 1B
Psmb8	11	8	23	Psmb8	chr17:34198195-34201454	+	mmu:16913	Proteasome subunit beta type-8
Rpia	11	8	14	Rpia	chr6:70765720-70792175	-	mmu:19895	Ribose-5-phosphate isomerase
Slc15a3	11	8	23	Slc15a3	chr19:10842544-10857915	+	mmu:65221	Solute carrier family 15 member 3
Uba7	11	8	14	Uba7	chr9:107975567-107984056	+	mmu:74153	Protein Uba7
Daxx	10	8	14	Daxx	chr17:33909421-33915590	+	mmu:13163	Fas death domain-associated protein
Ehd4	10	8	14	Ehd4	chr2:120089487-120154575	-	mmu:98878	EH-domain containing 4-KJR
Gng12	10	8	14	Gng12	chr6:66896891-67021361	+	mmu:14701	Guanine nucleotide-binding protein G(I)/G(S)/G(O) subunit gamma-12
Maob	10	8	23	Maob	chrx:16709281-16817366	-	mmu:109731	Amine oxidase [flavin-containing] B
Ptger4	10	8	20	Ptger4	chr15:5233399-5244187	-	mmu:19219	Prostaglandin E2 receptor EP4 subtype
Rnaseh2b	10	8	14	Rnaseh2b	chr14:62332068-62372928	+	mmu:67153	Ribonuclease H2 subunit B
March8	9	8	14	March8	chr6:116338007-116409540	+	mmu:71779	E3 ubiquitin-protein ligase MARCH8
Csf1r	9	8	23	Csf1r	chr18:61105572-61124480	+	mmu:12978	Macrophage colony-stimulating factor 1 receptor
Pak4	14	7	20	Pak4	chr7:28558819-28598184	-	mmu:70584	Serine/threonine-protein kinase PAK 4
Rgl1	14	7	20	Rgl1	chr1:152516762-152622902	-	mmu:19731	Ral guanine nucleotide dissociation stimulator-like 1
Cyp26b1	13	7	20	Cyp26b1	chr6:84571423-84585853	-	mmu:232174	Cytochrome P450 26B1
Egr2	13	7	20	Egr2	chr10:67537276-67542188	+	mmu:13654	E3 SUMO-protein ligase EGR2
Slc7a1	13	7	20	Slc7a1	chr5:148327410-148399904	-	mmu:11987	High affinity cationic amino acid transporter 1
Tnfaip3	13	7	20	Tnfaip3	chr10:19000910-19014616	-	mmu:21929	Tumor necrosis factor alpha-induced protein 3
Dtx4	12	7	20	Dtx4	chr19:12466329-12502202	-	mmu:207521	E3 ubiquitin-protein ligase DTX4
Eno2	12	7	20	Eno2	chr6:124760361-124769562	-	mmu:13807	Gamma-enolase
Ereg	12	7	20	Ereg	chr5:91074617-91093649	+	mmu:13874	Proepiregulin
Ets2	12	7	20	Ets2	chr16:95702407-95721049	+	mmu:23872	Protein C-ets-2
Grk5	12	7	20	Grk5	chr19:61057032-61095968	+	mmu:14773	Putative uncharacterized protein
Icam1	12	7	20	Icam1	chr9:21015960-21028797	+	mmu:15894	Intercellular adhesion molecule 1
Ifnar2	12	7	20	Ifnar2	chr16:91372834-91405589	+	mmu:15976	Interferon alpha/beta receptor 2
Il15	12	7	20	Il15	chr8:82331629-82403233	-	mmu:16168	Interleukin-15
Nfkbia	12	7	20	Nfkbia	chr12:55489409-55492647	-	mmu:18035	NF-kappa-B inhibitor alpha
Pcyox1	12	7	20	Pcyox1	chr6:86386968-86397161	-	mmu:66881	Prenylcysteine oxidase
Ptges	12	7	20	Ptges	chr2:30889888-30930169	-	mmu:64292	Putative uncharacterized protein
Tubb2a	12	7	20	Tubb2a	chr13:34074278-34078008	-	mmu:22151	Beta-tubulin gene M-beta-2, 3' end
Twistnb	12	7	20	Twistnb	chr12:33429624-33439380	+	mmu:28071	TWIST neighbor
Atrip	11	7	20	Atrip	chr9:109059747-109074554	-	mmu:235610	ATR-interacting protein
Bloc1s6	11	7	14	Bloc1s6	chr2:122738505-122749487	+	mmu:18457	Biogenesis of lysosome-related organelles complex 1 subunit 6
Fosl1	11	7	20	Fosl1	chr19:5447698-5455938	+	mmu:14283	Fos-related antigen 1
Htra2	11	7	14	Htra2	chr6:83051266-83054571	-	mmu:64704	Serine protease HTRA2, mitochondrial
Mt2	11	7	20	Mt2	chr8:94172618-94173567	+	mmu:17750	Metallothionein-2
Sema4c	11	7	20	Sema4c	chr1:36548653-36558347	-	mmu:20353	Semaphorin-4C
Sod2	11	7	20	Sod2	chr17:13007839-13018119	+	mmu:20656	Superoxide dismutase [Mn], mitochondrial
Traf2	11	7	20	Traf2	chr2:25518858-25546755	-	mmu:22030	TNF receptor-associated factor 2
Abcc3	10	7	20	Abcc3	chr11:94343294-94393019	-	mmu:76408	Canalicular multispecific organic anion transporter 2
Casp1	10	7	20	Casp1	chr9:5298517-5307281	+	mmu:12362	Caspase-1
Ccl19	10	7	20	Ccl19	chr4:42754525-42756518	-	mmu:24047	C-C motif chemokine 19
Cd47	10	7	14	Cd47	chr16:49855272-49915010	+	mmu:16423	Leukocyte surface antigen CD47
Myd88	10	7	20	Myd88	chr9:119335988-119340040	-	mmu:17874	Myeloid differentiation primary response protein MyD88
Olr1	10	7	20	Olr1	chr6:129485247-129507165	-	mmu:108078	Oxidized low-density lipoprotein receptor 1
S100g	10	7	20	S100g	chrx:162961992-162964599	-	mmu:12309	Protein S100-G
Trim21	10	7	20	Trim21	chr7:102557922-102565469	-	mmu:20821	E3 ubiquitin-protein ligase TRIM21
Arpc1b	9	7	14	Arpc1b	chr5:145114256-145128186	+	mmu:11867	Actin-related protein 2/3 complex subunit 1B
Bid	9	7	20	Bid	chr6:120893119-120916820	-	mmu:12122	BH3-interacting domain death agonist
Ntn1	9	7	14	Ntn1	chr11:68209364-68386826	-	mmu:18208	Netrin-1
Rgs19	9	7	20	Rgs19	chr2:181688421-181693332	-	mmu:56470	Regulator of G-protein-signaling 19
Sdc4	9	7	20	Sdc4	chr2:164424247-164443188	-	mmu:20971	Syndecan-4
Atm	8	7	14	Atm	chr9:53437122-53536671	-	mmu:11920	Ataxia telangiectasia mutated homolog (Human)
Cyp1b1	8	7	20	Cyp1b1	chr17:79706953-79715041	-	mmu:13078	Putative uncharacterized protein
Naip2	8	7	14	Naip2	chr13:100144063-100202122	-	mmu:17948	Baculoviral IAP repeat-containing protein 1b
Ifit1	13	6	23	Ifit1	chr19:34640889-34650009	+	mmu:15957	Putative uncharacterized protein
Mapkapk3	13	6	23	Mapkapk3	chr9:107254926-107280910	-	mmu:102626	MAP kinase-activated protein kinase 3
Tpcn2	13	6	14	Tpcn2	chr7:145257225-145283989	-	mmu:233979	Two pore segment channel 2
Cyld	12	6	20	Cyld	chr8:88697028-88751946	+	mmu:74256	Putative uncharacterized protein
Serpinb9	12	6	23	Serpinb9	chr13:33000868-33017077	+	mmu:20723	Serine (Or cysteine) peptidase inhibitor, clade B, member 9
Tcirg1	12	6	23	Tcirg1	chr19:3896050-3907133	-	mmu:27060	Protein Tcirg1
Cpt1a	11	6	14	Cpt1a	chr19:3322325-3385735	+	mmu:12894	Acyltransferase
Igtp	11	6	14	Igtp	chr11:58199556-58207592	+	mmu:16145	Protein Igtp
Pik3r5	11	6	23	Pik3r5	chr11:68432125-68497846	+	mmu:320207	Phosphoinositide-3-kinase, regulatory subunit 5, p101
Tap2	11	6	23	Tap2	chr17:34204085-34216321	+	mmu:21355	Transporter 2 ATP-binding cassette sub-family B
Apip	10	6	20	Apip	chr2:103073507-103092644	+	mmu:56369	Methylthioribulose-1-phosphate dehydratase
Gtf2f2	10	6	14	Gtf2f2	chr14:75896937-76010865	-	mmu:68705	General transcription factor IIF, polypeptide 2, isoform CRA_c
Myo7a	10	6	11	Myo7a	chr7:98051055-98112774	-	mmu:17921	Unconventional myosin-VIIa
Nt5c	10	6	14	Nt5c	chr11:115490425-115491814	-	mmu:50773	5'(3')-deoxyribonucleotidase, cytosolic type
Parva	10	6	14	Parva	chr7:112427706-112591688	+	mmu:57342	Alpha-parvin
Tjap1	10	6	20	Tjap1	chr17:46257851-46283026	-	mmu:74094	Protein incorporated later into tight junctions
Tjp2	10	6	20	Tjp2	chr19:24094642-24225125	-	mmu:21873	Tight junction protein ZO-2
Bmp2k	9	6	20	Bmp2k	chr5:96997707-97070504	+	mmu:140780	Putative uncharacterized protein
Cxcl9	9	6	20	Cxcl9	chr5:92321331-92328079	-	mmu:17329	C-X-C motif chemokine 9
Itpka	9	6	20	Itpka	chr2:119742337-119751253	+	mmu:228550	Inositol-trisphosphate 3-kinase A
Mlkl	9	6	14	Mlkl	chr8:111311675-111338455	-	mmu:74568	Mixed lineage kinase domain-like protein
Mthfd1l	9	6	14	Mthfd1l	chr10:3972049-4075401	+	mmu:270685	Monofunctional C1-tetrahydrofolate synthase, mitochondrial
Nod1	9	6	14	Nod1	chr6:54923949-54970654	-	mmu:107607	NOD1
Phpt1	9	6	14	Phpt1	chr2:25573431-25574871	-	mmu:75454	14 kDa phosphohistidine phosphatase
Prmt1	9	6	14	Prmt1	chr7:44976755-44986420	-	mmu:15469	Protein arginine N-methyltransferase 1
Psmb10	9	6	23	Psmb10	chr8:105935731-105938454	-	mmu:19171	Proteasome subunit beta type-10
Shfm1	9	6	14	Shfm1	chr6:6558275-6578658	-	mmu:20422	26S proteasome complex subunit DSS1
St6galnac6	9	6	20	St6galnac6	chr2:32606842-32620806	+	mmu:50935	Alpha-N-acetylgalactosaminide alpha-2,6-sialyltransferase 6
Acvr1b	8	6	20	Acvr1b	chr15:101174125-101212601	+	mmu:11479	Receptor protein serine/threonine kinase
Angptl4	8	6	20	Angptl4	chr17:33774900-33781575	-	mmu:57875	Angiopoietin-like 4
Bak1	8	6	20	Bak1	chr17:27021354-27028411	-	mmu:12018	Bcl-2 homologous antagonist/killer
Birc2	8	6	20	Birc2	chr9:7818228-7837146	-	mmu:11797	Baculoviral IAP repeat-containing protein 2
Birc3	8	6	20	Birc3	chr9:7848699-7873217	-	mmu:11796	Baculoviral IAP repeat-containing protein 3
Fos	8	6	14	Fos	chr12:85473901-85477269	+	mmu:14281	Proto-oncogene c-Fos
Ifngr1	8	6	20	Ifngr1	chr10:19591958-19610225	+	mmu:15979	Interferon gamma receptor 1
Irgm2	8	6	20	Irgm2	chr11:58214977-58222783	+	mmu:54396	Interferon inducible GTPase 2, isoform CRA_a
Lamb2	8	6	14	Lamb2	chr9:108479858-108490529	+	mmu:16779	Putative uncharacterized protein
Litaf	8	6	20	Litaf	chr16:10959273-10993121	-	mmu:56722	Lipopolysaccharide-induced tumor necrosis factor-alpha factor homolog
Pan3	8	6	20	Pan3	chr5:147455118-147548496	+	mmu:72587	PAB-dependent poly(A)-specific ribonuclease subunit PAN3
Pfkfb4	8	6	14	Pfkfb4	chr9:108991783-109032236	+	mmu:270198	6-phosphofructo-2-kinase/fructose-2, 6-bisphosphatase 4 splice isoform 7
Psma6	8	6	20	Psma6	chr12:55398825-55418459	+	mmu:26443	Proteasome subunit alpha type-6
Psme2	8	6	14	Psme2	chr14:55587440-55591021	-	mmu:19188	Proteasome activator complex subunit 2
Psmf1	8	6	20	Psmf1	chr2:151718261-151741305	-	mmu:228769	Proteasome (Prosome, macropain) inhibitor subunit 1
Sgk1	8	6	20	Sgk1	chr10:21978672-21999903	+	mmu:20393	Serine/threonine-protein kinase Sgk1
Sgms2	8	6	20	Sgms2	chr3:131318985-131490092	-	mmu:74442	Phosphatidylcholine:ceramide cholinephosphotransferase 2
Stat2	8	6	20	Stat2	chr10:128270576-128292849	+	mmu:20847	Signal transducer and activator of transcription 2
Abcc5	7	6	20	Abcc5	chr16:20331303-20426389	-	mmu:27416	Multidrug resistance-associated protein 5
Adam17	7	6	20	Adam17	chr12:21323509-21373632	-	mmu:11491	Adam17 protein
Azi2	7	6	14	Azi2	chr9:118040401-118063580	+	mmu:27215	5-azacytidine-induced protein 2
Casp7	7	6	14	Casp7	chr19:56396095-56442348	+	mmu:12369	Caspase-7
Ccl20	7	6	14	Ccl20	chr1:83116744-83118116	+	mmu:20297	C-C motif chemokine 20
Cks2	7	6	20	Cks2	chr13:51645232-51650662	+	mmu:66197	Cyclin-dependent kinases regulatory subunit 2
Dok1	7	6	20	Dok1	chr6:83030934-83033471	-	mmu:13448	Docking protein 1
Dusp6	7	6	20	Dusp6	chr10:99263231-99267489	+	mmu:67603	Dual specificity protein phosphatase 6
Eftud2	7	6	14	Eftud2	chr11:102838477-102880997	-	mmu:20624	Elongation factor Tu GTP binding domain containing 2
Eif1a	7	6	20	Eif1a	chr18:46597704-46610225	+	mmu:13664	Putative uncharacterized protein
Gna13	7	6	20	Gna13	chr11:109362783-109380694	+	mmu:14674	Guanine nucleotide-binding protein subunit alpha-13
Il10rb	7	6	20	Il10rb	chr16:91406379-91425834	+	mmu:16155	Interleukin-10 receptor subunit beta
Map3k1	7	6	20	Map3k1	chr13:111746433-111818254	-	mmu:26401	Mitogen-activated protein kinase kinase kinase 1
Ncor1	7	6	14	Ncor1	chr11:62316138-62457327	-	mmu:20185	Nuclear receptor corepressor 1
Nup62-il4i1	7	6	20	Nup62-il4i1	chr7:44816370-44840804	+	mmu:100328588	L-amino-acid oxidase
Nupr1	7	6	20	Nupr1	chr7:126623246-126625470	-	mmu:56312	Nuclear protein 1
Psma7	7	6	14	Psma7	chr2:180036366-180042383	-	mmu:26444	Putative uncharacterized protein
Rbpj	7	6	20	Rbpj	chr5:53466115-53657361	+	mmu:19664	J-kappa recombination signal binding protein
Ripk2	7	6	20	Ripk2	chr4:16122741-16163676	-	mmu:192656	Ripk2 protein
Rps27l	7	6	14	Rps27l	chr9:66946071-66949520	+	mmu:67941	40S ribosomal protein S27-like
Xpo5	7	6	20	Xpo5	chr17:46202855-46242299	+	mmu:72322	Exportin 5
Enoph1	6	6	20	Enoph1	chr5:100040003-100068925	+	mmu:67870	Enolase-phosphatase E1
Etv6	6	6	20	Etv6	chr6:134082229-134270095	+	mmu:14011	Transcription factor ETV6
Ilk	6	6	20	Ilk	chr7:105736590-105742925	+	mmu:16202	Integrin-linked protein kinase
Nadk	6	6	20	Nadk	chr4:155563815-155591001	+	mmu:192185	NAD kinase
Tlr3	6	6	20	Tlr3	chr8:45395770-45410443	-	mmu:142980	Putative uncharacterized protein
Vcam1	6	6	20	Vcam1	chr3:116110020-116129688	-	mmu:22329	Vascular cell adhesion protein 1
Gypc	10	5	20	Gypc	chr18:32528320-32560034	-	mmu:71683	Glycophorin-C
Map4k4	10	5	20	Map4k4	chr1:39900912-40026306	+	mmu:26921	Mitogen-activated protein kinase kinase kinase kinase 4
Enah	9	5	23	Enah	chr1:181905510-182019975	-	mmu:13800	Protein enabled homolog
Il6st	9	5	23	Il6st	chr13:112464070-112506860	+	mmu:16195	Interleukin-6 signal transductor
Irgm1	9	5	23	Irgm1	chr11:48865249-48871346	-	mmu:15944	Interferon-gamma-inducible GTPase Ifggd3 protein
Rras	9	5	14	Rras	chr7:45019777-45021647	+	mmu:20130	Ras-related protein R-Ras
Smg1	9	5	20	Smg1	chr7:118131308-118243658	-	mmu:233789	Serine/threonine-protein kinase SMG1
Vps37c	9	5	20	Vps37c	chr19:10688815-10714419	+	mmu:107305	Vacuolar protein sorting-associated protein 37C
Acp5	8	5	23	Acp5	chr9:22126727-22131865	-	mmu:11433	Tartrate-resistant acid phosphatase type 5
Cd276	8	5	23	Cd276	chr9:58524300-58555033	-	mmu:102657	CD276 antigen
Ctss	8	5	14	Ctss	chr3:95542797-95556403	+	mmu:13040	Cathepsin S
Jak2	8	5	20	Jak2	chr19:29251785-29313066	+	mmu:16452	Tyrosine-protein kinase JAK2
Mcm3	8	5	14	Mcm3	chr1:20803014-20820213	-	mmu:17215	DNA replication licensing factor MCM3
Pla1a	8	5	14	Pla1a	chr16:38397414-38433191	-	mmu:85031	Phospholipase A1 member A
Stx11	8	5	20	Stx11	chr10:12939983-12964259	-	mmu:74732	Stx11 protein
Tgm2	8	5	20	Tgm2	chr2:158116405-158146392	-	mmu:21817	Protein-glutamine gamma-glutamyltransferase 2
Ifi47	7	5	23	Ifi47	chr11:49076587-49096987	+	mmu:15953	Putative uncharacterized protein
Osmr	7	5	14	Osmr	chr15:6813577-6874313	-	mmu:18414	Oncostatin M receptor
Sh2b3	7	5	20	Sh2b3	chr5:121815481-121837651	-	mmu:16923	SH2B adapter protein 3
Stxbp1	7	5	20	Stxbp1	chr2:32787607-32847237	-	mmu:20910	Syntaxin-binding protein 1
Arhgap35	6	5	20	Arhgap35	chr7:16495037-16614472	-	mmu:232906	Rho GTPase-activating protein 35
Lpar1	6	5	23	Lpar1	chr4:58435252-58553293	-	mmu:14745	Lysophosphatidic acid receptor 1
Mapkapk2	6	5	20	Mapkapk2	chr1:131053704-131097543	-	mmu:17164	MAP kinase-activated protein kinase 2
Tmem173	6	5	23	Tmem173	chr18:35733678-35740554	-	mmu:72512	Stimulator of interferon genes protein
Pde4b	5	5	20	Pde4b	chr4:102487011-102607262	+	mmu:18578	Protein Pde4b
Six4	5	5	20	Six4	chr12:73100259-73113245	-	mmu:20474	Homeobox protein SIX4
Slc11a2	5	5	23	Slc11a2	chr15:100388754-100422889	-	mmu:18174	Natural resistance-associated macrophage protein 2
Slc29a3	5	5	18	Slc29a3	chr10:60712072-60752782	-	mmu:71279	Equilibrative nucleoside transporter 3
Usp1	5	5	20	Usp1	chr4:98923620-98935543	+	mmu:230484	Ubiquitin carboxyl-terminal hydrolase 1
Sf3b3	8	4	20	Sf3b3	chr8:110810490-110831375	-	mmu:101943	Splicing factor 3b, subunit 3
Aprt	7	4	14	Aprt	chr8:122574637-122576907	-	mmu:11821	Adenine phosphoribosyltransferase
Atp6v0a1	6	4	20	Atp6v0a1	chr11:101009451-101063719	+	mmu:11975	V-type proton ATPase subunit a
Cacna1g	6	4	20	Cacna1g	chr11:94423872-94474391	-	mmu:12291	Protein Cacna1g
Ccl17	6	4	23	Ccl17	chr8:94808882-94812038	+	mmu:20295	C-C motif chemokine
Cd44	6	4	23	Cd44	chr2:102832173-102901673	-	mmu:12505	CD44 antigen
Tubb2b	6	4	23	Tubb2b	chr13:34127008-34130354	-	mmu:73710	Tubulin, beta 2B
Aldh3a2	5	4	20	Aldh3a2	chr11:61244839-61267465	-	mmu:11671	Fatty aldehyde dehydrogenase
Alg13	5	4	20	Alg13	chrx:144317966-144325197	+	mmu:67574	Putative bifunctional UDP-N-acetylglucosamine transferase and deubiquitinase ALG13
Dcp2	5	4	20	Dcp2	chr18:44380500-44424969	+	mmu:70640	Putative uncharacterized protein
Hspa4l	5	4	20	Hspa4l	chr3:40744370-40791047	+	mmu:18415	Heat shock 70 kDa protein 4L
Nfkbib	5	4	20	Nfkbib	chr7:28758251-28766524	-	mmu:18036	NF-kappa-B inhibitor beta
Ptprn	5	4	14	Ptprn	chr1:75247035-75264497	-	mmu:19275	Receptor-type tyrosine-protein phosphatase-like N
Ap1s2	4	4	12	Ap1s2	chrx:163907485-163933366	+	mmu:108012	AP-1 complex subunit sigma-2
Asap1	4	4	20	Asap1	chr15:64086855-64326661	-	mmu:13196	Arf-GAP with SH3 domain, ANK repeat and PH domain-containing protein 1
Btc	4	4	23	Btc	chr5:91357261-91402994	-	mmu:12223	Probetacellulin
Dnmt1	4	4	14	Dnmt1	chr9:20907206-20952979	-	mmu:13433	DNA (cytosine-5)-methyltransferase 1
Dram1	4	4	23	Dram1	chr10:88322801-88357086	-	mmu:71712	DNA damage-regulated autophagy modulator protein 1
Galnt15	4	4	14	Galnt15	chr14:32028653-32060375	+	mmu:78754	UDP-N-acetyl-alpha-D-galactosamine:polypeptide N-acetylgalactosaminyltransferase-like 2, isoform CRA_a
Ikbke	4	4	23	Ikbke	chr1:131254600-131277595	-	mmu:56489	Inhibitor of nuclear factor kappa-B kinase subunit epsilon
Manba	4	4	1	Manba	chr3:135485611-135571404	+	mmu:110173	Beta-mannosidase
Rapgef3	4	4	23	Rapgef3	chr15:97744953-97768381	-	mmu:223864	Rap guanine nucleotide exchange factor 3
Slc35f6	4	4	12	Slc35f6	chr5:30647939-30659729	+	mmu:74919	Solute carrier family 35 member F6
Ap3m1	5	3	0	Ap3m1	chr14:21034804-21052535	-	mmu:55946	AP-3 complex subunit mu-1
Arl8b	5	3	9	Arl8b	chr6:108783059-108823723	+	mmu:67166	ADP-ribosylation factor-like protein 8B
Ecm1	5	3	16	Ecm1	chr3:95734148-95739569	-	mmu:13601	Ecm1 protein
Pigl	5	3	14	Pigl	chr11:62458460-62513900	+	mmu:327942	Pigl protein
Slc18a2	5	3	14	Slc18a2	chr19:59260740-59296012	+	mmu:214084	Slc18a2 protein
Snx3	5	3	12	Snx3	chr10:42502054-42535369	+	mmu:54198	Sorting nexin-3
Stard3	5	3	12	Stard3	chr11:98371786-98381112	+	mmu:59045	START domain containing 3, isoform CRA_c
Tead1	5	3	23	Tead1	chr7:112679320-112906805	+	mmu:21676	Transcriptional enhancer factor TEF-1
Ulk2	5	3	9	Ulk2	chr11:61777747-61855326	-	mmu:29869	Putative uncharacterized protein
Dnajc5	4	3	12	Dnajc5	chr2:181520485-181552880	+	mmu:13002	DnaJ homolog subfamily C member 5
Hgsnat	4	3	12	Hgsnat	chr8:25944459-25976744	-	mmu:52120	Heparan-alpha-glucosaminide N-acetyltransferase
Psmb3	4	3	14	Psmb3	chr11:97703434-97713500	+	mmu:26446	Proteasome subunit beta type
Rin1	4	3	14	Rin1	chr19:5050779-5057072	+	mmu:225870	Ras and Rab interactor 1
Sphk2	4	3	8	Sphk2	chr7:45710261-45715180	-	mmu:56632	Putative uncharacterized protein
Tirap	4	3	14	Tirap	chr9:35184391-35199965	-	mmu:117149	Toll/interleukin-1 receptor domain-containing adapter protein
Tln1	4	3	14	Tln1	chr4:43531517-43558258	-	mmu:21894	Talin-1
Tmem192	4	3	12	Tmem192	chr8:64947185-64969036	+	mmu:73067	Putative uncharacterized protein
Atg9a	3	3	12	Atg9a	chr1:75180861-75191195	-	mmu:245860	Autophagy-related protein 9A
Egr1	3	3	23	Egr1	chr18:34861207-34864956	+	mmu:13653	Early growth response protein 1
Gabarapl2	3	3	12	Gabarapl2	chr8:111940703-111952915	+	mmu:93739	Gamma-aminobutyric acid receptor-associated protein-like 2
Lrrk2	3	3	0	Lrrk2	chr15:91672650-91816124	+	mmu:66725	Leucine-rich repeat serine/threonine-protein kinase 2
Naglu	3	3	15	Naglu	chr11:101070117-101077657	+	mmu:27419	Naglu
Prkg2	3	3	14	Prkg2	chr5:98929773-98971957	-	mmu:19092	cGMP-dependent protein kinase
Rabgef1	3	3	17	Rabgef1	chr5:130171791-130214342	+	mmu:56715	Rab5 GDP/GTP exchange factor
S1pr3	3	3	23	S1pr3	chr13:51408618-51422797	+	mmu:13610	Sphingosine 1-phosphate receptor 3
Sqstm1	3	3	17	Sqstm1	chr11:50200155-50210998	-	mmu:18412	Sequestosome-1
Trim13	3	3	17	Trim13	chr14:61599577-61605946	+	mmu:66597	Putative uncharacterized protein
Vps16	3	3	12	Vps16	chr2:130424301-130443734	+	mmu:80743	Vacuolar protein sorting-associated protein 16 homolog
Cubn	3	2	15	Cubn	chr2:13276338-13491876	-	mmu:65969	Putative uncharacterized protein
Gla	3	2	15	Gla	chrx:134588169-134601005	-	mmu:11605	Alpha-galactosidase A
Hdac6	3	2	12	Hdac6	chrx:7930120-7947842	-	mmu:15185	Histone deacetylase 6
Hexb	3	2	15	Hexb	chr13:97176331-97198357	-	mmu:15212	Beta-hexosaminidase subunit beta
Mitf	3	2	25	Mitf	chr6:97818995-98021360	+	mmu:17342	Microphthalmia-associated transcription factor B isoform
Pdgfa	3	2	23	Pdgfa	chr5:138976381-138995734	-	mmu:18590	Platelet-derived growth factor subunit A
Tnfrsf1b	3	2	23	Tnfrsf1b	chr4:145212368-145246870	-	mmu:21938	Tumor necrosis factor receptor superfamily member 1B
Wipi1	3	2	16	Wipi1	chr11:109573521-109611389	-	mmu:52639	WD repeat domain phosphoinositide-interacting protein 1
Atp6v1f	2	2	14	Atp6v1f	chr6:29468073-29470512	+	mmu:66144	V-type proton ATPase subunit F
Ccz1	2	2	12	Ccz1	chr5:143987909-144014853	-	mmu:231874	Vacuolar fusion protein CCZ1 homolog
Ggt6	2	2	23	Ggt6	chr11:72435243-72438566	+	mmu:71522	Gamma-glutamyltransferase 6
Grn	2	2	16	Grn	chr11:102430322-102436809	+	mmu:14824	Granulins
Man2b2	2	2	15	Man2b2	chr5:36806813-36830649	-	mmu:17160	Epididymis-specific alpha-mannosidase
Mcoln1	2	2	0	Mcoln1	chr8:3500519-3515232	+	mmu:94178	Mucolipin-1
Mfsd8	2	2	1	Mfsd8	chr3:40819484-40846850	-	mmu:72175	Major facilitator superfamily domain-containing protein 8
Nbr1	2	2	0	Nbr1	chr11:101552659-101581951	+	mmu:17966	Neighbor of Brca1 gene 1, isoform CRA_e
Pik3cb	2	2	1	Pik3cb	chr9:99038402-99140211	-	mmu:74769	Pik3cb protein
Ppt2	2	2	18	Ppt2	chr17:34616663-34627223	-	mmu:54397	Lysosomal thioesterase PPT2
Rab14	2	2	1	Rab14	chr2:35180205-35201120	-	mmu:68365	Ras-related protein Rab-14
Rab9	2	2	17	Rab9	chrx:166457251-166462419	-	mmu:56382	Ras-related protein Rab-9A
Rilpl2	2	2	18	Rilpl2	chr5:124463265-124478235	-	mmu:80291	RILP-like protein 2
Rps6ka3	2	2	18	Rps6ka3	chrx:159255787-159368244	+	mmu:110651	Rps6ka3 protein
Sts	2	2	12	Sts			mmu:20905	Steryl-sulfatase
Znrf2	2	2	12	Znrf2	chr6:54816624-54863990	+	mmu:387524	E3 ubiquitin-protein ligase ZNRF2
Sirt1	3	1	9	Sirt1	chr10:63319005-63339032	-	mmu:93759	Sirt1 protein
Krt18	2	1	3	Krt18	chr15:102028216-102032026	+	mmu:16668	Keratin, type I cytoskeletal 18
Rragc	2	1	12	Rragc	chr4:123917409-123940854	+	mmu:54170	Ras-related GTP-binding protein C
Atg5	1	1	9	Atg5	chr10:44268513-44364299	+	mmu:11793	Autophagy protein 5
Bcl10	1	1	17	Bcl10	chr3:145924262-145934366	+	mmu:12042	B-cell leukemia/lymphoma 10
Bcr	1	1	23	Bcr	chr10:75060896-75184923	+	mmu:110279	Bcr protein
Bnip1	1	1	12	Bnip1	chr17:26781090-26792552	+	mmu:224630	Vesicle transport protein SEC20
C1galt1	1	1	14	C1galt1	chr6:7845224-7872042	+	mmu:94192	Glycoprotein-N-acetylgalactosamine 3-beta-galactosyltransferase 1
Ccl7	1	1	23	Ccl7	chr11:82045712-82047525	+	mmu:20306	C-C motif chemokine 7
Cd1d1	1	1	9	Cd1d1	chr3:86995834-86999113	-	mmu:12479	Antigen-presenting glycoprotein CD1d1
Clcn5	1	1	22	Clcn5	chrx:7158412-7319358	-	mmu:12728	Chloride channel protein
Cln8	1	1	12	Cln8	chr8:14888830-14897939	+	mmu:26889	Protein CLN8
Dram2	1	1	9	Dram2	chr3:106547798-106575341	+	mmu:67171	DNA damage-regulated autophagy modulator protein 2
Gaa	1	1	16	Gaa	chr11:119268008-119285698	+	mmu:14387	Lysosomal alpha-glucosidase
Gm2a	1	1	0	Gm2a	chr11:55097985-55113029	+	mmu:14667	GM2 ganglioside activator protein
Hyal3	1	1	9	Hyal3	chr9:107581296-107587359	+	mmu:109685	Hyaluronidase-3
Nthl1	1	1	14	Nthl1	chr17:24632680-24638838	+	mmu:18207	Nth (Endonuclease III)-like 1 (E.coli), isoform CRA_b
Socs3	1	1	23	Socs3	chr11:117966079-117969366	-	mmu:12702	Suppressor of cytokine signaling 3
Wipi2	1	1	12	Wipi2	chr5:142655688-142669672	+	mmu:74781	WD repeat domain phosphoinositide-interacting protein 2
